# Supplementary material for: Draft genome data of Prunus avium cv ‘Stella’
Source: Data Brief. 2022 Sep 17;45:108611. doi: 10.1016/j.dib.2022.108611 (PMC9508403; doi:10.1016/j.dib.2022.108611)
Supplement: Supplementary file 2 [file mmc2.xlsx]

## Sheet: StellaGenomeAssyContigsInfo
Name	Consensus length	Total read count	Single reads	Reads in pairs	Average coverage
Contig 101547	258	2595855	2574679	21176	825229
Contig 106523	337	1981591	1975127	6464	533663							median	31.5021
Contig 106391	262	1197220	1194898	2322	350432							AvgDev	187.956
Contig 106376	192	630933	629587	1346	299163							Avg	135.866
Contig 47770	476	1432635	1405043	27592	278001
Contig 106507	400	1152316	1152046	270	250562
Contig 88861	263	671038	666194	4844	225633
Contig 105796	229	600434	599862	572	223141
Contig 77259	258	654758	654214	544	189486
Contig 49503	418	981616	949704	31912	188339
Contig 106618	201	492983	492769	214	185255
Contig 102035	269	654492	654240	252	182070
Contig 101705	270	277894	277382	512	92907
Contig 105843	204	243527	243037	490	92504.4
Contig 106511	222	234603	232881	1722	79913.2
Contig 105885	360	355213	350413	4800	78436.7
Contig 104954	203	222745	222639	106	78342.6
Contig 106327	259	268045	259679	8366	76967.8
Contig 83176	317	297413	296845	568	75732.9
Contig 104250	652	567090	451156	115934	74835.6
Contig 107316	202	185048	184602	446	68999.9
Contig 107115	314	275971	275625	346	66364.5
Contig 106434	261	225557	225475	82	60077.1
Contig 102167	408	254578	253876	702	58921.3
Contig 43290	223	218361	218337	24	56887.7
Contig 106628	302	211740	211094	646	52699.8
Contig 83620	488	276356	250074	26282	49142.3
Contig 31781	226	99340	96116	3224	35407.3
Contig 106215	206	106090	106014	76	34530.9
Contig 71115	247	103771	100139	3632	33036.7
Contig 9927	213	88027	87757	270	32508.2
Contig 106326	439	151538	150052	1486	32459
Contig 46732	279	104802	98424	6378	31859.6
Contig 106506	431	200213	197453	2760	30484.7
Contig 111	8295	2976639	593003	2383636	28792.7
Contig 8019	309	96717	75453	21264	27538.8
Contig 39581	219	79893	79885	8	26514.7
Contig 106378	615	187648	148944	38704	25580.2
Contig 106491	178	98641	98641	0	25571.6
Contig 17153	280	83368	82908	460	25388.9
Contig 104753	418	119682	116602	3080	25136.2
Contig 17884	248	71965	56659	15306	23910.1
Contig 220	800	221158	82630	138528	22682.7
Contig 106430	512	135336	132570	2766	21142.1
Contig 107462	210	67752	66308	1444	20660.3
Contig 52923	218	46990	46976	14	20160.3
Contig 866	239	63565	62381	1184	19808.5
Contig 783	375	103075	76385	26690	19462.1
Contig 106267	283	72998	72904	94	19251.4
Contig 38382	310	83166	80972	2194	18787.7
Contig 22205	319	70628	70594	34	18362.2
Contig 101488	216	53513	50675	2838	18033.9
Contig 106335	253	86899	86899	0	17700
Contig 104022	340	74038	73684	354	17556.2
Contig 678	850	182196	63660	118536	17428.8
Contig 569	228	44217	42417	1800	15964.9
Contig 16327	186	40964	40948	16	15692
Contig 1537	876	160991	91723	69268	15032.5
Contig 11881	219	40161	38571	1590	14844.8
Contig 1293	278	47016	38218	8798	14690.8
Contig 9835	260	43137	41807	1330	14605.8
Contig 225	1130	184296	62210	122086	14010.2
Contig 339	303	49164	46416	2748	13970.4
Contig 1493	337	55100	33648	21452	13748.9
Contig 107446	204	36858	34822	2036	13645.2
Contig 3496	200	35767	32989	2778	13425.4
Contig 9986	256	42760	41870	890	13312.3
Contig 2032	509	80762	36440	44322	13219.8
Contig 105873	257	43001	43001	0	13013.1
Contig 81778	287	49414	49140	274	12870.2
Contig 282	805	132225	85415	46810	12772.1
Contig 6697	215	31945	29283	2662	12690.8
Contig 2358	217	36558	36208	350	12647
Contig 2009	215	31408	28732	2676	12449.8
Contig 93389	341	64008	64008	0	12448.1
Contig 2917	405	56044	41486	14558	12179.1
Contig 1350	260	39656	39236	420	12033
Contig 47921	243	34844	32196	2648	11949.4
Contig 63638	208	35138	35138	0	11938.6
Contig 6483	225	35423	31829	3594	11879.5
Contig 8280	227	31733	31681	52	11849
Contig 350	221	31399	29951	1448	11745.9
Contig 403	208	34925	29941	4984	11687.2
Contig 13344	290	40268	34066	6202	11529.1
Contig 3429	209	32438	30320	2118	11491.8
Contig 20876	210	27242	26194	1048	11374.2
Contig 307	420	58030	27012	31018	11328.4
Contig 108	2340	304290	69540	234750	11261.5
Contig 9852	259	34298	33008	1290	11115.2
Contig 14774	238	32203	29785	2418	11091.8
Contig 903	439	61274	46236	15038	11051.2
Contig 863	464	61043	49329	11714	10909.4
Contig 558	706	95976	91348	4628	10853
Contig 92	8052	1091288	1081542	9746	10730.2
Contig 11691	293	36228	31810	4418	10348.4
Contig 28152	239	27950	27418	532	10242.4
Contig 32144	227	28067	28021	46	10206.7
Contig 7192	425	49641	39583	10058	10118
Contig 1482	248	29856	28614	1242	10068.8
Contig 2497	709	104108	72704	31404	9822.12
Contig 9720	207	25613	24373	1240	9771.48
Contig 1759	1029	114652	76528	38124	9732.45
Contig 373	1041	117441	75981	41460	9700.59
Contig 3042	235	31055	29693	1362	9660.83
Contig 5122	449	51536	39666	11870	9574.85
Contig 10413	229	30312	29158	1154	9351.49
Contig 12481	294	37112	37054	58	9351.21
Contig 13967	230	26653	26507	146	9315.06
Contig 5148	440	47726	42010	5716	9291.73
Contig 226	405	49211	37017	12194	9204.37
Contig 163	1341	140792	55564	85228	9112.8
Contig 43192	245	28013	27995	18	9021.49
Contig 53084	209	24773	24763	10	8962.47
Contig 4236	457	46616	32626	13990	8959.16
Contig 1732	255	38932	37506	1426	8950.61
Contig 31394	271	32241	32225	16	8933.88
Contig 13322	208	24383	23435	948	8917.07
Contig 9500	446	48141	32291	15850	8853.76
Contig 3706	863	88065	47017	41048	8853.15
Contig 2342	223	23132	20614	2518	8819.39
Contig 222	245	26357	19941	6416	8699.71
Contig 106525	519	48463	48167	296	8689.81
Contig 32229	334	36842	36608	234	8687.01
Contig 271	1020	108184	74426	33758	8649.48
Contig 624	182	20257	20245	12	8624.42
Contig 106316	278	43757	43757	0	8538
Contig 7255	250	26185	24945	1240	8523.37
Contig 733	274	27569	18387	9182	8474.49
Contig 12888	205	21958	20840	1118	8322.64
Contig 3519	217	29030	28754	276	8309.06
Contig 16169	324	34443	34283	160	8277
Contig 59448	266	30488	30460	28	8241.77
Contig 4895	239	23112	16604	6508	8072.71
Contig 3150	307	30572	22540	8032	7922.1
Contig 699	1140	112929	72839	40090	7894.86
Contig 102877	221	22064	22064	0	7877.57
Contig 8215	222	22441	20223	2218	7773.35
Contig 32	26403	2342276	446818	1895458	7744.89
Contig 6249	257	22887	18427	4460	7733.06
Contig 8298	208	23299	20619	2680	7730.99
Contig 20017	206	19426	18446	980	7681.54
Contig 2057	215	22005	15665	6340	7663.44
Contig 4334	301	28680	24526	4154	7662.59
Contig 5789	339	34540	31426	3114	7582.14
Contig 4603	499	44456	33032	11424	7573.59
Contig 785	235	20827	20019	808	7558.95
Contig 840	338	41883	36167	5716	7459.44
Contig 710	239	25311	24593	718	7454.62
Contig 5147	215	20688	20622	66	7367.77
Contig 1310	905	83833	65737	18096	7362.08
Contig 7702	243	18968	18800	168	7345.59
Contig 67084	255	23577	23109	468	7300.59
Contig 13017	319	28160	24582	3578	7288.65
Contig 13508	232	22149	22097	52	7283.28
Contig 975	4930	414041	151441	262600	7267.98
Contig 349	242	21535	19997	1538	7236.22
Contig 3802	319	29267	20865	8402	7228.27
Contig 2016	202	17186	15798	1388	7226.36
Contig 11152	647	55113	54763	350	7190.31
Contig 22038	342	29380	27680	1700	7180.34
Contig 64212	225	21710	21684	26	7081
Contig 5446	224	19530	16906	2624	7070.1
Contig 26658	328	32478	32054	424	7021.12
Contig 739	548	44523	21743	22780	7007.41
Contig 24921	243	22632	22052	580	7000.03
Contig 1294	529	42544	28206	14338	6979.09
Contig 275	512	40198	21914	18284	6972.12
Contig 12889	258	23312	23302	10	6902.07
Contig 1082	1305	102963	36385	66578	6838.13
Contig 5487	429	35390	30330	5060	6792.98
Contig 6424	366	28624	27146	1478	6780.13
Contig 20035	245	22706	22698	8	6732
Contig 5654	204	18273	16849	1424	6656.99
Contig 12685	212	20470	19918	552	6645.84
Contig 64777	373	28773	28749	24	6567.8
Contig 270	1519	120254	67494	52760	6567.57
Contig 166	359	29243	23199	6044	6564.56
Contig 3439	289	22875	20691	2184	6539.94
Contig 1456	283	22463	17533	4930	6517.22
Contig 34126	345	28989	28313	676	6515.94
Contig 51964	215	16039	16017	22	6501.38
Contig 3737	225	17934	14670	3264	6480.51
Contig 12406	237	22489	22333	156	6452.05
Contig 221	791	58248	27316	30932	6356.61
Contig 2384	480	37941	28353	9588	6266.88
Contig 100132	274	29876	29874	2	6219.51
Contig 677	291	23006	22268	738	6169.02
Contig 219	977	83254	44028	39226	6161.79
Contig 5822	228	18327	16331	1996	6148.31
Contig 37444	198	20890	20462	428	6118
Contig 1311	363	29227	27447	1780	6116.02
Contig 2019	449	31410	23568	7842	6088.68
Contig 272	776	59904	34874	25030	6078.15
Contig 27458	205	18179	18169	10	6049.16
Contig 11818	219	16274	14784	1490	6026.6
Contig 25197	215	15864	13714	2150	5945.83
Contig 520	332	27443	27119	324	5934.8
Contig 2916	607	45419	22077	23342	5872.21
Contig 5663	385	27730	17882	9848	5858.42
Contig 13770	364	27265	21705	5560	5830.87
Contig 106285	153	18116	18116	0	5765.27
Contig 14334	420	28401	28317	84	5761.16
Contig 78	341	23068	18360	4708	5753.31
Contig 123	711	66913	51459	15454	5691.64
Contig 4424	1259	89105	23055	66050	5664.1
Contig 998	400	25862	15652	10210	5600.64
Contig 522	376	26550	8126	18424	5578.52
Contig 338	319	21785	15891	5894	5524.61
Contig 18941	410	28680	28616	64	5522.75
Contig 248	309	18190	13882	4308	5513.37
Contig 641	261	18762	17726	1036	5437.14
Contig 76	421	30570	28166	2404	5419.84
Contig 2427	917	58610	31574	27036	5403.44
Contig 64426	303	21077	21055	22	5371.32
Contig 29158	282	18337	17825	512	5316.3
Contig 100479	202	18384	18382	2	5312.4
Contig 1143	609	37878	22420	15458	5311.27
Contig 35677	212	14656	14078	578	5281
Contig 3986	350	21720	16980	4740	5274.15
Contig 8122	206	14875	14863	12	5246.79
Contig 4011	454	26556	20722	5834	5189.37
Contig 57937	406	22243	22195	48	5168.74
Contig 932	330	21191	18313	2878	5127.82
Contig 7480	205	14081	14041	40	5124.14
Contig 1073	511	30269	18095	12174	5091.69
Contig 61	311	18500	15266	3234	5071.95
Contig 60573	312	21437	20853	584	5070.83
Contig 41957	248	18844	18844	0	5063.31
Contig 2245	788	50144	16896	33248	5058.74
Contig 2673	271	16674	13378	3296	5025.85
Contig 27775	171	11264	11262	2	5011.86
Contig 9909	226	16000	15914	86	4991.61
Contig 1314	458	25774	15164	10610	4985.54
Contig 767	776	45305	20095	25210	4957.05
Contig 1947	200	13027	12487	540	4951.98
Contig 10472	221	15631	14217	1414	4948.39
Contig 43191	231	14496	14470	26	4924.33
Contig 9785	191	10783	10783	0	4905.02
Contig 7472	636	38999	21003	17996	4894.37
Contig 529	228	14058	11560	2498	4771.29
Contig 9435	244	16050	16050	0	4769.57
Contig 49573	353	21330	21290	40	4742.14
Contig 106518	228	18059	18055	4	4737.44
Contig 3594	332	20375	18285	2090	4736
Contig 780	1786	103536	56042	47494	4733.9
Contig 67140	438	28976	28854	122	4730.67
Contig 28738	206	12810	12808	2	4724.3
Contig 2801	200	11544	11498	46	4720.01
Contig 735	219	11552	11122	430	4706.57
Contig 1932	388	22151	22113	38	4705.23
Contig 1560	410	24054	17392	6662	4705.18
Contig 55156	545	33015	32597	418	4701.87
Contig 27815	225	14051	13569	482	4691.22
Contig 1888	272	15095	11143	3952	4684.5
Contig 14623	239	14577	14559	18	4683.6
Contig 1346	223	12151	11653	498	4678.53
Contig 3003	306	17716	11520	6196	4637.14
Contig 71017	321	19424	19172	252	4636.93
Contig 2731	224	13338	12990	348	4626.76
Contig 42097	232	16501	16499	2	4624.75
Contig 46405	239	14584	14560	24	4615.71
Contig 3458	1488	78150	29140	49010	4612.33
Contig 6449	269	15925	15807	118	4599.67
Contig 796	822	47318	37570	9748	4583.92
Contig 7553	544	28834	19198	9636	4576.28
Contig 889	231	12745	10879	1866	4566.56
Contig 8909	205	12020	10962	1058	4562.34
Contig 164	553	29403	12719	16684	4543.22
Contig 107457	209	14742	14732	10	4539.91
Contig 1458	552	30054	23612	6442	4527.55
Contig 2355	252	13686	11214	2472	4492.5
Contig 12454	264	13928	13248	680	4483.03
Contig 8821	326	18105	13997	4108	4465.33
Contig 712	341	19047	15569	3478	4447.31
Contig 1396	354	20843	19519	1324	4444.72
Contig 3736	333	17470	16114	1356	4430.07
Contig 1486	380	23052	19340	3712	4408.62
Contig 1564	352	18765	14177	4588	4401.38
Contig 12466	245	13131	11271	1860	4396.51
Contig 2031	296	16142	12234	3908	4385.01
Contig 9721	266	14947	14731	216	4379.41
Contig 13587	238	12363	11285	1078	4360.1
Contig 2286	221	11927	10037	1890	4352.97
Contig 544	514	26939	16469	10470	4351.09
Contig 6019	286	17554	16516	1038	4343.22
Contig 642	311	16588	14418	2170	4328.55
Contig 6267	638	34590	31218	3372	4326
Contig 295	760	36878	21952	14926	4321.66
Contig 997	267	15211	12329	2882	4303.64
Contig 862	608	33993	23297	10696	4271.02
Contig 14898	238	12808	11640	1168	4268.08
Contig 7701	272	16769	16417	352	4264.23
Contig 50350	202	11045	10955	90	4251.17
Contig 12447	436	23185	16781	6404	4224.23
Contig 10373	201	12096	11558	538	4220.24
Contig 12455	183	9888	9870	18	4218.22
Contig 16185	220	11148	11098	50	4208.62
Contig 2460	286	14900	11484	3416	4200.65
Contig 1706	229	11761	10735	1026	4181.41
Contig 3480	502	24939	18197	6742	4179.8
Contig 11166	274	13489	10797	2692	4171.85
Contig 2314	371	22108	19720	2388	4167.05
Contig 7757	283	14060	13530	530	4164.28
Contig 5169	253	13022	10638	2384	4145.32
Contig 2180	389	19740	11936	7804	4110.82
Contig 21462	273	11024	10948	76	4086.03
Contig 2366	1663	78501	25333	53168	4069.62
Contig 5653	387	19333	16691	2642	4045.41
Contig 10168	294	14129	12085	2044	4042.82
Contig 1668	215	13179	13175	4	4035.84
Contig 34530	210	9554	9460	94	4015.33
Contig 2191	242	11980	11160	820	4004.45
Contig 1590	305	14567	13549	1018	3968.81
Contig 305	8834	409185	108177	301008	3966.1
Contig 169	1360	63203	17159	46044	3964.35
Contig 784	433	20352	15238	5114	3952.16
Contig 21759	214	10978	10854	124	3948.97
Contig 6405	237	10813	10247	566	3944.35
Contig 134	1716	83744	20708	63036	3935.48
Contig 1395	382	19787	18489	1298	3922.3
Contig 229	331	15347	14421	926	3911.26
Contig 54249	244	12740	12618	122	3881.78
Contig 177	512	25255	15849	9406	3873.66
Contig 7803	202	10411	10377	34	3865.21
Contig 1283	465	22658	20496	2162	3845.68
Contig 20333	349	14280	14146	134	3830.26
Contig 53804	329	18343	17911	432	3829.49
Contig 1023	345	15057	11405	3652	3809.48
Contig 16268	222	10311	9107	1204	3804.05
Contig 2194	1309	55204	29702	25502	3794.06
Contig 106226	172	9893	9893	0	3791.36
Contig 22955	349	17528	14306	3222	3784.68
Contig 11139	248	11173	9715	1458	3763.84
Contig 4746	480	23623	13831	9792	3763.52
Contig 2070	1282	57678	22870	34808	3758.47
Contig 11596	504	22372	12204	10168	3744.07
Contig 66983	200	8840	8606	234	3744.01
Contig 1313	239	10815	10043	772	3742.09
Contig 53365	249	13155	13081	74	3719.45
Contig 337	9923	409198	89042	320156	3686.78
Contig 5445	211	9585	9337	248	3682.94
Contig 14527	380	19074	18196	878	3681.86
Contig 4197	439	19108	11492	7616	3679.03
Contig 14743	440	21041	21015	26	3678.61
Contig 273	452	20523	13829	6694	3666.25
Contig 3876	275	11119	9489	1630	3650.81
Contig 30990	363	17108	17044	64	3645.15
Contig 62516	261	13029	12867	162	3626.44
Contig 5664	330	15184	10480	4704	3619.49
Contig 184	1803	76117	28275	47842	3619.04
Contig 38850	352	16101	15357	744	3614.74
Contig 52916	210	10034	10008	26	3608.06
Contig 17089	423	18917	13523	5394	3596.44
Contig 8460	220	9057	8543	514	3589.78
Contig 54066	250	14637	14623	14	3589.2
Contig 9731	249	11388	10420	968	3578.74
Contig 3707	468	20424	13596	6828	3577.01
Contig 88533	266	13159	13153	6	3576.49
Contig 1312	1150	50067	27287	22780	3567.69
Contig 2368	235	10093	8337	1756	3565.83
Contig 30203	259	10117	9147	970	3551.13
Contig 999	463	19770	11436	8334	3543.92
Contig 1286	400	18305	13499	4806	3536.69
Contig 62	267	11949	10959	990	3534.99
Contig 4682	239	10469	7359	3110	3530.03
Contig 9427	214	10147	9843	304	3507.9
Contig 1083	432	17238	6444	10794	3494.14
Contig 6959	280	13027	11927	1100	3486.7
Contig 13492	227	10555	10329	226	3481.94
Contig 14265	201	8525	8459	66	3457.82
Contig 73572	208	9214	9058	156	3450.89
Contig 3026	313	14355	11697	2658	3442.63
Contig 11924	357	14379	10935	3444	3432.93
Contig 945	219	10524	10046	478	3425.84
Contig 64	76116	2921126	591166	2329960	3421.4
Contig 3538	210	11251	11245	6	3418.11
Contig 7264	270	11450	8088	3362	3417.42
Contig 738	211	9201	7147	2054	3417.4
Contig 37612	281	11512	10604	908	3408.31
Contig 87502	271	13499	13063	436	3401.97
Contig 245	778	29816	13518	16298	3374.49
Contig 16238	229	10371	10317	54	3371.27
Contig 80332	247	11895	11893	2	3371.2
Contig 124	276	14037	12007	2030	3350.43
Contig 15310	471	18685	9945	8740	3346.25
Contig 47086	272	11585	11309	276	3342.93
Contig 5812	234	9187	8367	820	3340.64
Contig 8236	568	22633	11219	11414	3331.58
Contig 59675	205	9770	9764	6	3298.37
Contig 198	281	13259	12357	902	3283.96
Contig 12256	235	10009	8379	1630	3272.14
Contig 32576	214	8877	7683	1194	3264.22
Contig 16753	213	9335	9201	134	3242.2
Contig 9282	303	11875	9411	2464	3240.76
Contig 7254	189	8192	7942	250	3234.6
Contig 8265	269	9938	9528	410	3234.35
Contig 160	19102	685865	150537	535328	3228.93
Contig 743	1173	45593	19049	26544	3223.25
Contig 13196	207	9263	9021	242	3214.17
Contig 73941	241	9788	9772	16	3209.73
Contig 46226	242	10254	10236	18	3205.75
Contig 72053	221	8266	8256	10	3200.91
Contig 838	345	14475	13645	830	3188.05
Contig 979	742	27137	13221	13916	3184.53
Contig 10230	234	11382	11374	8	3180.01
Contig 74068	271	12452	12330	122	3170.03
Contig 4543	348	13612	11532	2080	3159.9
Contig 3291	373	16052	14840	1212	3146.46
Contig 20524	201	7999	7983	16	3142.21
Contig 13697	295	11829	10719	1110	3133.36
Contig 195	936	37273	24011	13262	3130.13
Contig 1457	252	9628	8408	1220	3127.83
Contig 244	264	11344	10024	1320	3125.29
Contig 2033	1303	48768	22166	26602	3118.36
Contig 3612	292	11524	9272	2252	3115.95
Contig 2843	207	8282	7928	354	3101.33
Contig 7867	262	10133	8517	1616	3097.66
Contig 1052	1268	44756	25694	19062	3086.51
Contig 9454	231	8625	6779	1846	3083.43
Contig 3089	1061	38768	19814	18954	3080.98
Contig 33860	379	15852	15644	208	3050.51
Contig 2269	252	9519	8819	700	3047.6
Contig 9702	394	14426	9654	4772	3036.81
Contig 3259	454	17475	9707	7768	3036.43
Contig 7402	446	15355	8791	6564	3029.35
Contig 96710	716	30930	30924	6	3018.14
Contig 6058	275	10138	8054	2084	3015.49
Contig 8058	218	8029	6785	1244	3014.58
Contig 2244	285	10105	8347	1758	3013.66
Contig 1561	362	13115	9519	3596	3010.62
Contig 3701	205	8095	6951	1144	3008.49
Contig 107478	246	15625	15591	34	2995.22
Contig 2012	208	8158	8146	12	2985.04
Contig 4081	318	13949	13941	8	2978.37
Contig 49745	229	9819	9579	240	2976.34
Contig 48722	249	8898	8518	380	2972.22
Contig 28417	262	10759	10737	22	2969.61
Contig 1079	377	13842	12228	1614	2967.54
Contig 3959	752	26019	19965	6054	2950.42
Contig 72252	216	9748	9746	2	2942.9
Contig 11138	200	7372	7006	366	2933.99
Contig 8614	259	9963	9949	14	2893.36
Contig 106266	221	13341	13341	0	2870.38
Contig 6410	380	13519	7499	6020	2865.54
Contig 42326	212	8135	8135	0	2841.6
Contig 3102	227	10431	10419	12	2840.06
Contig 3993	263	8632	7636	996	2827.66
Contig 16481	209	7207	6731	476	2826.12
Contig 1118	306	11669	7645	4024	2810.64
Contig 19111	833	25212	25014	198	2801.71
Contig 8266	266	10470	8822	1648	2795.65
Contig 3075	320	11543	10765	778	2789.48
Contig 183	629	20207	8421	11786	2781.04
Contig 7013	333	13662	13658	4	2775.6
Contig 9817	231	8319	7797	522	2774.6
Contig 10699	435	16134	13270	2864	2774.48
Contig 1828	214	7502	6980	522	2766.29
Contig 1272	342	12035	10289	1746	2758.17
Contig 41	358	13367	13271	96	2752.21
Contig 1607	480	15775	10391	5384	2741.32
Contig 3434	624	20850	14690	6160	2729.78
Contig 105620	143	5455	5455	0	2724.41
Contig 5788	339	13983	13145	838	2721.22
Contig 12948	248	9137	8605	532	2709.53
Contig 2018	240	7854	7716	138	2696.89
Contig 57924	310	11044	11002	42	2694.11
Contig 1284	231	7806	7392	414	2693.48
Contig 3160	739	22972	8854	14118	2680.06
Contig 11523	210	6993	6613	380	2676.08
Contig 40527	349	13915	13871	44	2668.47
Contig 14973	221	7294	7110	184	2658.22
Contig 2017	270	8712	8214	498	2656.4
Contig 1805	409	12678	8640	4038	2647.22
Contig 1462	250	8621	7895	726	2644.59
Contig 14117	256	8938	7814	1124	2644.12
Contig 817	240	8353	7675	678	2637.31
Contig 95253	212	8396	8142	254	2635.76
Contig 80679	190	7236	7236	0	2629.94
Contig 149	418	13126	6930	6196	2623.99
Contig 16080	344	11219	9527	1692	2611.17
Contig 4871	230	7462	6214	1248	2603.67
Contig 8507	227	7847	7671	176	2595.76
Contig 789	1082	32723	13777	18946	2591.09
Contig 1483	236	7369	6961	408	2587.77
Contig 73162	205	6543	6535	8	2573.93
Contig 92781	223	8550	8290	260	2570.35
Contig 839	215	6831	6573	258	2568.77
Contig 243	366	11527	10993	534	2568.64
Contig 37380	238	7372	7326	46	2565.81
Contig 2529	701	21896	11936	9960	2561.54
Contig 18654	363	11555	6581	4974	2554.52
Contig 29741	219	9766	9678	88	2549
Contig 7510	1441	42396	18764	23632	2547.34
Contig 38907	304	11630	11622	8	2545.66
Contig 29862	200	7473	7193	280	2543.27
Contig 7486	442	16460	15820	640	2542.18
Contig 9611	231	8776	8770	6	2533.6
Contig 4789	220	6986	5974	1012	2529.07
Contig 101317	229	7936	7932	4	2524.55
Contig 374	365	10361	6553	3808	2523.77
Contig 5865	1069	31125	15535	15590	2520.67
Contig 90658	220	6360	6352	8	2514.76
Contig 4561	283	9028	6208	2820	2505.21
Contig 42304	261	9098	8394	704	2501.39
Contig 46926	200	6143	6133	10	2498.26
Contig 6327	264	8223	7417	806	2497.1
Contig 20961	229	7054	6146	908	2493.59
Contig 9841	334	9855	6081	3774	2485.04
Contig 11620	318	9590	9378	212	2477.86
Contig 11718	710	23520	20582	2938	2474.83
Contig 711	302	9264	8544	720	2469.97
Contig 6929	226	7154	7140	14	2456.28
Contig 2521	1060	31975	11881	20094	2454.04
Contig 5331	181	6206	6042	164	2447.64
Contig 38927	303	10128	9538	590	2444.2
Contig 3037	377	11310	7414	3896	2428.59
Contig 4376	280	8159	6601	1558	2425.78
Contig 1606	2913	84575	31661	52914	2416.88
Contig 49350	376	11349	11285	64	2413.19
Contig 11048	242	7657	6317	1340	2412.48
Contig 3157	215	7150	6768	382	2402.57
Contig 7828	343	13297	13283	14	2394.99
Contig 19946	216	7728	7702	26	2389.1
Contig 30428	247	8142	6698	1444	2385.23
Contig 19395	236	7283	6089	1194	2378.1
Contig 4870	296	8463	6791	1672	2372.62
Contig 1021	259	9342	8818	524	2368.01
Contig 8787	566	16163	8291	7872	2366.43
Contig 8777	260	7419	6683	736	2357.57
Contig 4176	915	25487	11227	14260	2355.38
Contig 249	304	8749	7933	816	2346.64
Contig 2043	347	9888	7308	2580	2345.76
Contig 10952	319	9139	5979	3160	2343.48
Contig 2369	225	6623	5909	714	2342.11
Contig 1117	388	12463	7617	4846	2340.39
Contig 81456	247	7378	7358	20	2337.53
Contig 10637	313	8851	6059	2792	2337.2
Contig 23703	256	7850	7616	234	2330.52
Contig 1150	243	8312	8190	122	2329.32
Contig 6184	341	9086	7496	1590	2321.24
Contig 1550	1990	53594	21296	32298	2317.2
Contig 23618	261	8022	7828	194	2314.08
Contig 45607	230	8929	8929	0	2311.09
Contig 57086	222	6701	6551	150	2310.86
Contig 192	479	13679	11199	2480	2309.11
Contig 9345	244	7371	6643	728	2302.23
Contig 1276	336	8971	6471	2500	2298.31
Contig 106275	155	6155	6155	0	2290.88
Contig 3025	240	7264	6374	890	2278.2
Contig 73803	263	8440	8440	0	2275.02
Contig 69222	249	7070	7054	16	2269.52
Contig 8247	251	7882	7868	14	2262.96
Contig 46635	231	7473	7463	10	2252.73
Contig 551	1144	30251	10317	19934	2248.71
Contig 7787	365	9660	6582	3078	2241.88
Contig 67601	272	8808	8676	132	2227.52
Contig 102898	221	6664	6664	0	2226.36
Contig 21296	342	8701	8095	606	2225.58
Contig 406	246	6902	5402	1500	2215.65
Contig 255	373	10108	6172	3936	2212.54
Contig 6043	215	6078	5858	220	2209.01
Contig 5021	245	8766	8602	164	2204.47
Contig 35173	258	8849	8847	2	2203.83
Contig 4712	236	6419	5445	974	2202.88
Contig 3909	231	6410	6282	128	2198.01
Contig 14900	459	12557	9765	2792	2193.34
Contig 1463	203	6209	5981	228	2190.52
Contig 3004	309	10223	9021	1202	2187.88
Contig 799	1562	38659	10447	28212	2178.32
Contig 1597	223	6748	6590	158	2177.06
Contig 75041	219	5797	5397	400	2174.32
Contig 5413	234	6762	5472	1290	2174.06
Contig 1158	906	22393	8937	13456	2166.17
Contig 834	798	19603	9687	9916	2166.04
Contig 4612	488	13117	10665	2452	2162.69
Contig 1380	304	8036	5508	2528	2160.88
Contig 12176	305	8181	7005	1176	2153.83
Contig 24209	225	5769	5207	562	2148.9
Contig 6626	223	7637	7617	20	2139.1
Contig 340	241	6253	5405	848	2136.66
Contig 8297	234	6976	6896	80	2132.92
Contig 25265	293	8091	6487	1604	2130.74
Contig 80505	250	6629	6609	20	2120.14
Contig 22011	425	11259	5991	5268	2114.36
Contig 636	288	7411	5581	1830	2111.05
Contig 4503	341	8899	6847	2052	2110.64
Contig 4613	461	11065	8975	2090	2106.31
Contig 15252	1611	38464	11888	26576	2102.86
Contig 1407	248	6200	5946	254	2097.69
Contig 73288	269	8593	8581	12	2093.23
Contig 557	238	7078	6982	96	2090.46
Contig 25446	211	6269	6131	138	2089.04
Contig 6248	259	8785	8773	12	2086.32
Contig 5348	513	14252	10024	4228	2081.92
Contig 1937	305	8815	7025	1790	2078.69
Contig 5598	320	7767	5217	2550	2077.61
Contig 8074	269	6832	5534	1298	2076.18
Contig 7661	206	5798	5212	586	2069.95
Contig 69220	208	7088	7086	2	2065
Contig 300	805	19398	9830	9568	2064.71
Contig 1140	797	19122	8850	10272	2062.38
Contig 11872	1193	23533	23075	458	2061.9
Contig 5244	961	22549	8045	14504	2061.52
Contig 4389	210	5587	4857	730	2057.97
Contig 34327	209	5488	4648	840	2056.69
Contig 196	350	9817	9079	738	2056.65
Contig 39155	433	11880	11806	74	2054.71
Contig 7866	297	6917	5681	1236	2052.9
Contig 7000	334	9903	9037	866	2051.64
Contig 20487	305	8208	6040	2168	2049.39
Contig 1945	254	6735	4865	1870	2047.82
Contig 59055	201	5357	5353	4	2046.99
Contig 503	395	9852	5648	4204	2046.14
Contig 4030	243	6104	4958	1146	2045.03
Contig 694	342	9096	8596	500	2040.36
Contig 87775	195	5986	5966	20	2039.42
Contig 1226	1017	24292	11416	12876	2037.16
Contig 19359	441	10855	8571	2284	2031.03
Contig 4462	436	10302	4882	5420	2029.13
Contig 964	482	12699	5935	6764	2029.04
Contig 27556	213	6388	6362	26	2029.04
Contig 27288	209	5737	5119	618	2028.05
Contig 4769	1642	38205	12271	25934	2026.54
Contig 2341	202	5068	4714	354	2026.49
Contig 4035	233	6484	5618	866	2022.75
Contig 19734	762	19260	19144	116	2021.68
Contig 59103	303	5754	5718	36	2020.85
Contig 12584	547	13429	6083	7346	2020.53
Contig 20036	207	5090	5044	46	2018.31
Contig 3976	220	6836	6176	660	2012.55
Contig 898	2134	52612	16524	36088	2012.17
Contig 64924	340	10327	10009	318	2003.39
Contig 941	284	6583	5297	1286	1994.39
Contig 1151	201	5936	5720	216	1986.36
Contig 978	208	5402	4768	634	1984.78
Contig 3613	292	7056	5708	1348	1982.58
Contig 13769	290	7408	6582	826	1980.4
Contig 7447	262	6713	5219	1494	1978.66
Contig 45345	208	6099	6093	6	1975.11
Contig 15589	422	9566	7858	1708	1967.3
Contig 1081	305	7143	4197	2946	1966.88
Contig 77540	225	6604	6408	196	1965.72
Contig 21452	267	6408	4768	1640	1964.96
Contig 1216	294	7016	5106	1910	1964.12
Contig 112	680	15589	6405	9184	1960.3
Contig 7508	228	5801	4913	888	1955.25
Contig 15502	210	5350	4638	712	1953.12
Contig 2918	298	7224	4516	2708	1948.07
Contig 193	791	17807	10433	7374	1946.3
Contig 635	213	5139	4823	316	1946.07
Contig 2984	282	7505	7271	234	1944.91
Contig 2213	260	6404	5308	1096	1944.55
Contig 44681	213	8948	8942	6	1944.3
Contig 18174	312	7191	5661	1530	1940.02
Contig 2388	487	11088	4914	6174	1939.55
Contig 8545	355	8109	5149	2960	1934.5
Contig 1157	1506	33002	10340	22662	1930.81
Contig 700	402	9673	6875	2798	1926.53
Contig 55350	284	10257	10255	2	1918.24
Contig 7836	266	6596	6412	184	1915.57
Contig 966	471	11701	5119	6582	1915.26
Contig 15318	416	9630	6204	3426	1914.31
Contig 84573	236	6543	6543	0	1910.2
Contig 1861	448	10024	5326	4698	1907.96
Contig 73756	181	4869	4847	22	1906.16
Contig 268	349	8150	5436	2714	1905.04
Contig 56313	220	7598	6816	782	1896.67
Contig 2035	686	15325	5899	9426	1893.56
Contig 23769	214	5429	4939	490	1890.55
Contig 2719	348	7789	5083	2706	1888.83
Contig 113	997	21585	7211	14374	1885.02
Contig 33516	293	7119	6877	242	1875.46
Contig 82808	219	5682	5678	4	1872.69
Contig 15872	402	8801	5489	3312	1871.84
Contig 36096	299	13083	13043	40	1869.22
Contig 21151	210	4944	4720	224	1864.59
Contig 16079	349	8367	7765	602	1862.6
Contig 1946	228	5472	4048	1424	1862.09
Contig 965	475	11558	5936	5622	1859.81
Contig 59002	205	4907	4531	376	1857.37
Contig 8176	251	6057	4713	1344	1857.3
Contig 9293	258	5873	4791	1082	1851.48
Contig 23694	245	5333	5323	10	1851.29
Contig 4233	271	6182	4590	1592	1849.07
Contig 977	385	8283	4785	3498	1844.14
Contig 3975	1265	27367	12197	15170	1840.91
Contig 17768	217	5208	4794	414	1839.66
Contig 9318	864	19360	10188	9172	1834.97
Contig 8655	285	7567	7543	24	1827.9
Contig 4947	316	6934	4860	2074	1827.41
Contig 6870	510	12465	9981	2484	1826.7
Contig 14253	251	6778	6770	8	1826.45
Contig 11488	207	5131	4879	252	1820.82
Contig 63535	265	6492	6468	24	1817.89
Contig 90804	254	6833	6821	12	1817.61
Contig 32503	228	5058	4414	644	1812.24
Contig 1026	255	6845	6471	374	1809.54
Contig 6027	201	4660	4080	580	1806.79
Contig 1790	462	11240	10380	860	1802.96
Contig 7173	385	8850	7816	1034	1802.79
Contig 1566	1878	41618	13788	27830	1800.18
Contig 4181	304	6752	5820	932	1793.64
Contig 931	216	4968	4608	360	1792.3
Contig 30697	245	5597	4733	864	1789.13
Contig 29275	294	6888	6882	6	1782.82
Contig 12852	227	5819	5781	38	1781.78
Contig 23346	244	8119	8101	18	1778.32
Contig 29089	298	6767	6091	676	1778.07
Contig 15128	262	6225	5857	368	1776.48
Contig 41695	227	8292	8292	0	1774.58
Contig 3686	273	5879	4675	1204	1772.71
Contig 10724	184	6320	6284	36	1772.41
Contig 734	238	4933	4345	588	1768.46
Contig 28393	230	4574	4570	4	1767.15
Contig 1476	224	4966	4812	154	1764.46
Contig 12089	206	6954	6800	154	1763.04
Contig 7200	251	5379	4671	708	1760.88
Contig 19632	2663	18592	17868	724	1760.45
Contig 813	238	4918	4656	262	1759.71
Contig 20288	346	8036	8028	8	1757.32
Contig 5093	1751	38443	15241	23202	1752.1
Contig 2196	256	5345	4285	1060	1747.62
Contig 37703	251	6426	6294	132	1745.42
Contig 48026	350	6906	6870	36	1743.55
Contig 7868	213	4609	4253	356	1741.39
Contig 6910	301	8139	8127	12	1736.22
Contig 358	5386	132901	9999	122902	1735.5
Contig 274	336	8191	6163	2028	1733.2
Contig 69646	211	5021	4229	792	1731.82
Contig 6507	316	6354	4358	1996	1728.08
Contig 1441	369	7688	3984	3704	1725.88
Contig 15167	317	7124	6376	748	1722.03
Contig 18049	399	8147	5835	2312	1721.55
Contig 5963	456	10203	6233	3970	1721.15
Contig 2884	228	4976	3894	1082	1719.17
Contig 83958	205	6897	6891	6	1716
Contig 82164	324	7502	7470	32	1715.54
Contig 55644	274	6778	6764	14	1715.27
Contig 10906	178	3613	3509	104	1707.46
Contig 308	205	5565	5549	16	1703.31
Contig 43869	210	4872	4850	22	1703.19
Contig 5883	351	7482	5836	1646	1702.57
Contig 6931	1329	25176	10476	14700	1696
Contig 12203	288	6260	4268	1992	1693.66
Contig 47741	175	3742	3742	0	1693.52
Contig 26949	214	4755	4645	110	1690.51
Contig 12686	209	5007	4033	974	1688.13
Contig 86056	284	6635	6625	10	1686.73
Contig 890	285	6123	4843	1280	1685.43
Contig 3726	1244	23986	8126	15860	1683.65
Contig 1332	389	7885	4461	3424	1674.76
Contig 66190	211	5093	5085	8	1672.4
Contig 23071	214	5506	5504	2	1672.09
Contig 5566	242	5090	4538	552	1667.36
Contig 1434	220	4672	3750	922	1665.84
Contig 32368	314	6897	5607	1290	1665.34
Contig 13381	244	5202	3506	1696	1664.49
Contig 22115	241	4902	4222	680	1664.33
Contig 4346	350	6901	4781	2120	1663.73
Contig 3141	757	15945	11557	4388	1660
Contig 8059	269	5522	4270	1252	1655.84
Contig 1292	1278	24720	10946	13774	1648.95
Contig 7723	275	5821	4597	1224	1645.22
Contig 29772	270	6350	6326	24	1639.01
Contig 44651	213	5978	5974	4	1638.23
Contig 46950	200	4902	4894	8	1637.95
Contig 62220	1157	25465	24535	930	1632.1
Contig 470	221	7925	7727	198	1630.76
Contig 554	213	4100	3948	152	1628.03
Contig 4021	202	4549	4303	246	1627.89
Contig 76919	221	4957	4827	130	1627.33
Contig 17107	217	4804	4616	188	1627.21
Contig 888	267	5306	4618	688	1626.76
Contig 4127	1403	26788	12692	14096	1625.82
Contig 6195	183	4567	4567	0	1622.64
Contig 7387	226	6944	6944	0	1622.01
Contig 9505	272	5918	5004	914	1621.53
Contig 20192	362	7222	6250	972	1619.47
Contig 2505	867	17558	8190	9368	1617.72
Contig 153	399	7575	4835	2740	1616.57
Contig 26676	215	4421	4369	52	1610.93
Contig 10693	259	4909	3583	1326	1607.97
Contig 40903	436	8943	8725	218	1606.73
Contig 58867	354	6985	6941	44	1604.4
Contig 1926	237	5420	5118	302	1601.25
Contig 77	425	8036	6230	1806	1599.28
Contig 9418	900	18401	6343	12058	1596.28
Contig 48505	203	4354	3750	604	1595.98
Contig 99386	179	4411	4409	2	1595.04
Contig 4584	480	9437	5995	3442	1594.65
Contig 15127	200	3932	3582	350	1594.14
Contig 8778	311	5754	4482	1272	1593.81
Contig 3317	1730	31879	9853	22026	1588.62
Contig 1304	1567	28874	10796	18078	1583.49
Contig 5426	446	9038	6106	2932	1582.44
Contig 10240	392	8055	5609	2446	1580.01
Contig 21152	266	5888	4712	1176	1579.71
Contig 5637	502	9434	5528	3906	1578.46
Contig 56054	214	5885	5877	8	1578.14
Contig 38269	203	4722	4722	0	1577.6
Contig 29061	213	4419	4399	20	1577.33
Contig 27228	271	4998	4838	160	1575.94
Contig 5200	248	5310	5026	284	1575.41
Contig 18765	282	5967	4771	1196	1567.7
Contig 6471	414	9104	8188	916	1566.95
Contig 72093	208	4139	4127	12	1564.15
Contig 16757	242	5189	4235	954	1562.4
Contig 48845	352	7371	7273	98	1561.1
Contig 47402	281	6282	5624	658	1558.7
Contig 10963	481	9546	7818	1728	1551.01
Contig 3714	353	6730	4542	2188	1550.68
Contig 107518	149	5127	5127	0	1550.13
Contig 2386	481	8845	4867	3978	1549.74
Contig 14974	240	4567	4165	402	1546.65
Contig 65349	240	4664	4660	4	1546.05
Contig 24025	230	5028	5018	10	1543.46
Contig 32609	218	4346	4314	32	1542.66
Contig 752	298	7263	7243	20	1542.59
Contig 28047	229	5714	5706	8	1540.14
Contig 41121	374	8026	8012	14	1537.81
Contig 2294	211	4235	3719	516	1535.75
Contig 17099	276	5616	5154	462	1533.59
Contig 13880	380	7034	4348	2686	1529.61
Contig 23281	210	4164	3850	314	1526.33
Contig 6850	219	4144	3658	486	1522.11
Contig 15895	295	5343	4619	724	1520.59
Contig 37286	1209	23141	22925	216	1517.39
Contig 79	339	6128	4212	1916	1515.34
Contig 58021	242	5379	5347	32	1512.79
Contig 26983	503	9773	7169	2604	1506.18
Contig 12228	291	5938	5638	300	1505.18
Contig 106572	290	10476	10476	0	1504.61
Contig 6925	349	7086	7036	50	1501.85
Contig 19262	300	5599	4553	1046	1501.73
Contig 26350	205	3932	3602	330	1501.37
Contig 17186	221	5481	5469	12	1501.19
Contig 6946	2644	45013	16963	28050	1498.6
Contig 12290	359	7450	7294	156	1497.19
Contig 52029	212	4154	3952	202	1496.16
Contig 67356	215	3991	3733	258	1495.6
Contig 7464	230	4510	4322	188	1494.11
Contig 4540	207	4038	3542	496	1489.71
Contig 5852	341	7691	7681	10	1489.59
Contig 1588	163	3168	3168	0	1489.06
Contig 7193	405	7176	3226	3950	1488.89
Contig 59819	262	5892	5854	38	1488.53
Contig 4135	393	7130	4790	2340	1487.85
Contig 41365	338	6913	6893	20	1487.41
Contig 30307	240	4387	3953	434	1486.04
Contig 2500	416	7430	5912	1518	1484.54
Contig 37534	245	6084	6074	10	1484.42
Contig 24355	459	8125	4587	3538	1484
Contig 23659	242	4573	2951	1622	1483.36
Contig 3479	309	5708	4930	778	1483.3
Contig 10684	224	6282	5826	456	1480.5
Contig 2422	230	4789	4635	154	1477.49
Contig 97962	214	5329	5317	12	1477.14
Contig 86491	215	5210	5198	12	1476.4
Contig 48126	278	5068	4846	222	1475.95
Contig 68183	212	3603	3557	46	1474.2
Contig 1635	305	5184	2580	2604	1473.95
Contig 85218	223	4062	3986	76	1472.53
Contig 72962	343	7380	7366	14	1470.84
Contig 2272	1271	21468	9628	11840	1470.49
Contig 35593	333	8145	8143	2	1470.1
Contig 32778	285	5636	5626	10	1468.32
Contig 64392	213	4052	3884	168	1467.94
Contig 2756	411	7542	5076	2466	1467.88
Contig 17569	460	8286	3502	4784	1467.61
Contig 768	289	4932	4026	906	1467.45
Contig 90742	202	3729	3699	30	1465.87
Contig 14897	292	5875	5217	658	1463.64
Contig 65281	222	4138	4126	12	1462.63
Contig 162	642	11551	8081	3470	1461.39
Contig 24884	205	3965	3553	412	1461.32
Contig 47954	241	4599	4599	0	1458.01
Contig 16625	513	8912	5568	3344	1457.54
Contig 12672	337	5958	3844	2114	1456.86
Contig 35826	242	4590	4590	0	1456.8
Contig 20247	350	6095	4485	1610	1456.18
Contig 78402	148	3633	3633	0	1452.18
Contig 22991	218	3954	3902	52	1451.51
Contig 4786	389	6312	4220	2092	1450.14
Contig 5060	2322	39207	10969	28238	1447.73
Contig 301	752	12614	6074	6540	1446.75
Contig 41966	242	4471	4025	446	1446.27
Contig 4901	3835	66970	15396	51574	1443.94
Contig 2212	219	4040	4040	0	1443.88
Contig 14361	343	6993	5381	1612	1442.59
Contig 5199	314	6113	5743	370	1442.42
Contig 2195	257	4478	3670	808	1440.98
Contig 32184	397	7087	7023	64	1437.72
Contig 5436	242	4175	3673	502	1434.24
Contig 297	246	4391	4195	196	1433.91
Contig 77000	257	5942	5922	20	1433.35
Contig 22536	264	4641	3763	878	1433.23
Contig 10678	251	4480	4138	342	1431.71
Contig 25331	213	3632	3504	128	1429.46
Contig 16615	486	10269	8863	1406	1428.87
Contig 194	433	7137	5979	1158	1428.48
Contig 11206	402	7140	4978	2162	1428.44
Contig 14856	212	4307	4305	2	1426.13
Contig 41271	202	3560	3560	0	1425.5
Contig 14354	213	3779	3525	254	1424.55
Contig 7998	227	4141	3531	610	1424.02
Contig 1215	375	6521	4305	2216	1423.62
Contig 3867	489	8587	8385	202	1421.14
Contig 77048	144	3293	3293	0	1420.06
Contig 12419	217	3936	2800	1136	1420.04
Contig 38372	359	8106	8062	44	1418.63
Contig 5224	208	3880	3402	478	1417.71
Contig 44825	238	5498	5450	48	1414.05
Contig 72958	404	7976	7962	14	1413.53
Contig 2915	218	3985	3233	752	1411.26
Contig 3527	214	3777	3099	678	1406.35
Contig 54641	200	3609	3599	10	1405.27
Contig 66595	188	5100	5100	0	1403.55
Contig 60014	215	4708	4702	6	1402.88
Contig 6845	245	4323	3823	500	1399.1
Contig 55772	194	4027	4025	2	1398.42
Contig 34420	328	6925	6925	0	1397.63
Contig 40096	280	4681	3707	974	1396.87
Contig 5600	232	4274	4066	208	1393.96
Contig 1940	301	5169	2831	2338	1393.39
Contig 5850	287	4835	3457	1378	1392.03
Contig 52501	208	3950	3746	204	1387.95
Contig 97536	175	3226	3226	0	1386.31
Contig 7125	873	16213	11323	4890	1385.26
Contig 138	2064	32262	11740	20522	1382.97
Contig 296	246	4209	4051	158	1380.45
Contig 52664	220	4991	4981	10	1379.44
Contig 103333	250	4844	4784	60	1378.78
Contig 33070	227	3861	3715	146	1377.22
Contig 10236	292	5275	4233	1042	1376.24
Contig 1027	405	7920	7814	106	1375.21
Contig 73458	139	6975	6975	0	1373.82
Contig 2720	329	5408	3832	1576	1373.63
Contig 4457	534	8982	6554	2428	1371.7
Contig 22050	506	9699	9323	376	1370.82
Contig 34396	226	3910	3766	144	1368.94
Contig 3011	283	4921	4437	484	1368.6
Contig 7659	202	3661	3091	570	1367.96
Contig 40373	532	9633	9507	126	1364.53
Contig 44686	310	5624	5434	190	1363.75
Contig 15574	178	4082	4078	4	1362.79
Contig 18059	225	3635	3507	128	1361.5
Contig 4517	239	4084	3588	496	1361.23
Contig 12534	260	4773	4021	752	1359.2
Contig 53650	212	4330	4328	2	1357.67
Contig 2757	590	9274	5396	3878	1354.34
Contig 10754	319	5389	3629	1760	1353.4
Contig 14941	255	4067	3551	516	1352.11
Contig 6094	285	4785	3527	1258	1351.79
Contig 7658	202	3461	2987	474	1348.92
Contig 68792	250	4239	4231	8	1348.22
Contig 2723	277	5637	4943	694	1347.5
Contig 11706	462	7445	4449	2996	1345.4
Contig 2150	230	4292	4018	274	1344.83
Contig 8828	284	5162	5144	18	1344.74
Contig 28526	226	4353	4345	8	1343.31
Contig 3936	205	3437	3225	212	1338.52
Contig 44926	231	4147	3743	404	1332.79
Contig 65058	210	4311	4295	16	1332.5
Contig 27296	286	4825	4755	70	1332.01
Contig 73480	220	3924	3850	74	1331.17
Contig 68871	214	4757	4757	0	1328.27
Contig 11796	315	5313	3815	1498	1327.43
Contig 292	47194	752808	130754	622054	1323.09
Contig 37408	236	3643	2923	720	1323.06
Contig 3072	3190	48697	12681	36016	1322.07
Contig 54518	248	4900	4900	0	1319.5
Contig 5246	310	5151	3033	2118	1319.44
Contig 13206	304	4795	3615	1180	1319.01
Contig 1613	1304	21056	5896	15160	1316.68
Contig 50356	324	8277	8271	6	1314.64
Contig 6035	616	9464	5100	4364	1313.37
Contig 4768	348	5461	3449	2012	1310.16
Contig 6247	504	8226	8088	138	1306.48
Contig 14303	1098	17711	4965	12746	1305.88
Contig 44500	253	5398	5396	2	1305.74
Contig 20096	213	4661	4659	2	1305.17
Contig 11923	251	3938	3512	426	1300.76
Contig 3886	660	10745	4313	6432	1300.29
Contig 5245	894	13267	5441	7826	1298.24
Contig 11594	267	5534	5532	2	1297.4
Contig 14109	286	4313	3501	812	1296.91
Contig 18555	279	4400	3664	736	1295.08
Contig 68337	208	3679	3655	24	1290.65
Contig 47071	299	5038	5002	36	1290.03
Contig 78055	186	4769	4769	0	1288.4
Contig 49362	210	3119	3111	8	1287.06
Contig 7656	254	6207	5871	336	1286.13
Contig 31917	862	18110	18012	98	1285.37
Contig 30204	202	3294	3150	144	1284.8
Contig 9774	320	5002	4872	130	1282.58
Contig 49532	210	3784	3208	576	1275.2
Contig 15040	206	3370	3122	248	1274.17
Contig 118	337	4988	4336	652	1273.55
Contig 59085	318	5946	5886	60	1272.8
Contig 12152	247	4015	3443	572	1269.1
Contig 18	132753	2039423	342649	1696774	1267.6
Contig 11059	522	8803	8725	78	1267.02
Contig 10100	507	7627	5241	2386	1266.96
Contig 44434	625	9361	9233	128	1266.7
Contig 2728	214	3511	3085	426	1265.82
Contig 78360	212	3825	3743	82	1265.73
Contig 7204	292	5630	5060	570	1265.02
Contig 8597	203	3094	2976	118	1262.88
Contig 38407	1550	23680	23098	582	1262.8
Contig 73678	217	3780	3780	0	1260.54
Contig 94977	311	6793	6793	0	1260.5
Contig 637	412	6890	5770	1120	1260.47
Contig 27177	221	3855	3517	338	1257.48
Contig 36675	315	5444	4042	1402	1255.8
Contig 44581	242	3969	3955	14	1254.62
Contig 24843	209	3286	3114	172	1253.8
Contig 899	35179	534727	93307	441420	1252.79
Contig 38178	341	7142	7102	40	1252.74
Contig 28153	420	6918	3300	3618	1252.34
Contig 7216	225	3336	3028	308	1250.12
Contig 31480	218	3879	3571	308	1249.88
Contig 13695	200	3180	2950	230	1249.7
Contig 2727	304	5072	4664	408	1249.58
Contig 106362	196	3943	3943	0	1244.95
Contig 22436	227	3982	3158	824	1244.41
Contig 4948	296	4664	3768	896	1243.67
Contig 33944	519	9508	9434	74	1242.38
Contig 55955	427	9863	9859	4	1242.06
Contig 197	109229	1648298	276434	1371864	1241.64
Contig 6090	395	5811	5019	792	1239.06
Contig 20468	239	3873	3871	2	1237.09
Contig 28069	435	6898	6840	58	1237.04
Contig 36899	329	5298	5074	224	1236.81
Contig 15482	242	3560	3212	348	1236.75
Contig 1942	304	4637	2739	1898	1236.29
Contig 11929	337	5100	4252	848	1235.44
Contig 95958	223	3866	3792	74	1234.61
Contig 25547	215	3629	3545	84	1234.56
Contig 6505	279	4208	3084	1124	1232.95
Contig 20936	656	9251	3937	5314	1231.99
Contig 41954	347	5686	5316	370	1231.52
Contig 69829	1308	21982	21550	432	1231.02
Contig 182	269	3889	3075	814	1228.95
Contig 18762	264	3565	3453	112	1228.43
Contig 77088	160	4063	4063	0	1226.73
Contig 12386	428	6057	3295	2762	1226.73
Contig 14323	547	7830	3920	3910	1226.24
Contig 9475	590	8723	5529	3194	1222.64
Contig 6583	233	3734	2954	780	1222.39
Contig 21253	483	7298	4100	3198	1217.89
Contig 141	96296	1406040	240256	1165784	1211.46
Contig 9488	213	3865	3859	6	1209.86
Contig 30241	274	4964	4600	364	1209.23
Contig 6330	553	8134	3838	4296	1208.38
Contig 90656	601	8962	8420	542	1208.34
Contig 38346	404	7431	7371	60	1207.28
Contig 16594	244	3503	2667	836	1207.14
Contig 10241	363	5825	4227	1598	1204.89
Contig 59616	206	4315	4307	8	1204.54
Contig 12418	233	3508	2846	662	1203.79
Contig 33448	207	3077	2729	348	1203.18
Contig 24803	293	4469	3523	946	1202.34
Contig 19319	237	4024	4004	20	1201.84
Contig 11896	545	8373	3159	5214	1201.09
Contig 8355	217	3266	2732	534	1198.92
Contig 36843	201	3110	2564	546	1198.39
Contig 15946	222	3805	3797	8	1195.91
Contig 7804	470	6457	4777	1680	1195.9
Contig 960	248	3721	2871	850	1195.09
Contig 6632	342	5343	5137	206	1191.38
Contig 1587	221	3233	3219	14	1189.88
Contig 2262	303	4237	3783	454	1189.09
Contig 23417	293	4201	4007	194	1188.68
Contig 9669	249	3606	2598	1008	1187.41
Contig 4582	1026	14149	12315	1834	1186.14
Contig 59774	213	3322	3162	160	1185.33
Contig 16359	264	5303	5301	2	1184.53
Contig 5000	384	5202	3812	1390	1183.52
Contig 33652	245	3722	3374	348	1183.46
Contig 9873	542	7652	4258	3394	1182.72
Contig 4636	234	4160	4104	56	1182.02
Contig 2749	364	5078	4250	828	1179.96
Contig 20840	262	4037	3527	510	1178.94
Contig 41720	255	4282	4236	46	1177.45
Contig 3565	1239	16716	8196	8520	1174.71
Contig 2600	1708	23814	7886	15928	1173.59
Contig 77182	234	3499	3293	206	1168.58
Contig 62552	277	4449	4439	10	1168.26
Contig 39477	215	3491	2937	554	1166.72
Contig 14198	408	5663	3703	1960	1166.14
Contig 18249	353	5154	3840	1314	1163.79
Contig 77773	336	6438	6422	16	1163.24
Contig 10955	378	5444	4314	1130	1163.07
Contig 10405	550	7795	4003	3792	1162.65
Contig 106420	149	4294	4294	0	1159.83
Contig 52016	201	3189	3189	0	1158.99
Contig 42811	243	3875	3849	26	1156.92
Contig 5944	262	4485	4371	114	1155.99
Contig 81416	217	3700	3694	6	1155.83
Contig 6461	277	3920	3264	656	1155.58
Contig 29208	289	5038	5038	0	1153.19
Contig 14468	138	3087	3087	0	1150.99
Contig 25367	249	4427	4389	38	1148
Contig 16832	568	9087	6625	2462	1147.88
Contig 26214	620	8290	3454	4836	1146.46
Contig 797	692	9059	4959	4100	1145.54
Contig 11039	304	4229	3297	932	1145.33
Contig 57462	237	3686	3598	88	1143.75
Contig 2268	256	4163	3871	292	1140.45
Contig 33010	338	4642	3454	1188	1140.26
Contig 66278	201	3835	3835	0	1138.56
Contig 98254	237	4987	4981	6	1134.92
Contig 90537	196	3343	3343	0	1134.81
Contig 14883	281	5565	5563	2	1134.42
Contig 84681	310	4831	4829	2	1132.98
Contig 34	801	10855	4189	6666	1130.37
Contig 9250	291	4054	2510	1544	1128.93
Contig 6863	231	3595	3219	376	1127.98
Contig 994	2931	37898	8412	29486	1127.94
Contig 16285	816	15198	14838	360	1127.84
Contig 5672	298	3871	3557	314	1125.37
Contig 55020	238	3908	3908	0	1121.72
Contig 937	258	3464	3008	456	1121.2
Contig 20903	232	2870	2842	28	1121
Contig 27986	479	6348	3836	2512	1120.99
Contig 2403	237	3465	3255	210	1120.31
Contig 17907	249	3596	2922	674	1120.11
Contig 4784	330	4219	3237	982	1119.83
Contig 5071	1753	22208	8466	13742	1118.15
Contig 13584	457	5963	3693	2270	1118.09
Contig 24573	595	8733	3627	5106	1117.1
Contig 16964	203	3029	2409	620	1116.52
Contig 14606	442	6066	3426	2640	1115.71
Contig 37012	299	5169	5077	92	1114.35
Contig 45750	492	7874	7798	76	1112.62
Contig 11683	205	3516	3516	0	1112.54
Contig 7930	215	3153	3013	140	1111.44
Contig 20258	229	3317	3167	150	1110.5
Contig 84749	323	8168	8136	32	1108.62
Contig 3761	205	3045	3005	40	1107.4
Contig 35904	327	5346	5298	48	1107.36
Contig 32124	467	6628	3070	3558	1106.33
Contig 8438	272	4148	3948	200	1104.77
Contig 27188	325	4681	4647	34	1100.62
Contig 54442	305	5283	5271	12	1100.39
Contig 4183	1432	18463	9803	8660	1099.62
Contig 1938	4710	62022	17084	44938	1098.25
Contig 4588	208	4366	4362	4	1097.98
Contig 8582	251	3351	2679	672	1097.82
Contig 1675	302	4025	2745	1280	1097.3
Contig 39841	289	3944	3258	686	1096.91
Contig 58886	245	3503	3323	180	1096.62
Contig 75187	465	7343	7199	144	1096.35
Contig 23622	571	5340	5242	98	1094.86
Contig 836	402	5232	3032	2200	1094.74
Contig 7833	1295	17329	5723	11606	1094.73
Contig 17925	235	3325	3321	4	1094.36
Contig 8739	345	4418	3222	1196	1093.91
Contig 89957	218	3913	3913	0	1092.65
Contig 1862	274	3687	2917	770	1091.8
Contig 617	203	3319	3319	0	1091.63
Contig 3012	439	6097	3221	2876	1091.62
Contig 24964	326	4040	3870	170	1090.73
Contig 71226	364	6601	6547	54	1089.32
Contig 24353	204	3002	2734	268	1088.98
Contig 10691	358	4732	4020	712	1088.51
Contig 75206	241	3543	3539	4	1088.1
Contig 3159	264	3667	2681	986	1087.99
Contig 5840	262	3707	3113	594	1087.85
Contig 9296	406	5250	3490	1760	1085.67
Contig 40057	366	4922	3866	1056	1084.87
Contig 30817	194	2883	2881	2	1080.11
Contig 17717	387	5293	2491	2802	1079.83
Contig 10738	318	4415	3365	1050	1077.92
Contig 74770	182	3446	3446	0	1077.49
Contig 11681	435	6434	3524	2910	1075.95
Contig 44579	316	5072	5060	12	1074.91
Contig 76718	223	3125	2879	246	1072.72
Contig 83994	273	3796	3782	14	1069.63
Contig 30975	200	2728	2724	4	1069.46
Contig 26636	321	5213	5065	148	1068.88
Contig 15889	171	2878	2878	0	1068.82
Contig 32083	208	2870	2348	522	1067.64
Contig 17706	231	3041	2591	450	1065.19
Contig 10530	210	2785	2585	200	1063.64
Contig 34453	206	3071	2951	120	1062.53
Contig 17863	264	4068	4056	12	1062.41
Contig 247	229	2922	2234	688	1062.18
Contig 28945	202	3052	3040	12	1060.94
Contig 3977	201	2912	2868	44	1060.44
Contig 36820	219	3293	2943	350	1059.52
Contig 917	2955	36140	15830	20310	1059.37
Contig 107456	205	3004	2796	208	1057.95
Contig 7987	653	8281	3259	5022	1056.64
Contig 23100	210	2872	2328	544	1055.87
Contig 55866	409	6876	6834	42	1053.76
Contig 13881	316	4019	2743	1276	1052.9
Contig 78767	328	4471	4439	32	1048.65
Contig 30231	769	9865	9733	132	1047.31
Contig 51632	449	5861	5837	24	1047.06
Contig 8713	380	4905	2261	2644	1044.57
Contig 81592	242	4054	4050	4	1043.44
Contig 67622	214	3106	3090	16	1042.01
Contig 84577	219	3640	3630	10	1041.82
Contig 18026	496	6789	6705	84	1041.24
Contig 3983	372	4665	3133	1532	1041.23
Contig 547	175	3109	3109	0	1039.59
Contig 96822	243	3150	3080	70	1039.04
Contig 1468	1771	21666	9048	12618	1038.58
Contig 942	234	2901	2489	412	1037.85
Contig 32435	359	5162	5142	20	1037.25
Contig 13374	567	7597	3399	4198	1035.52
Contig 2155	222	2792	2250	542	1035.39
Contig 22641	291	3804	3722	82	1035.19
Contig 46598	236	3705	3703	2	1034.69
Contig 34871	160	2600	2600	0	1033.26
Contig 97237	298	5482	5464	18	1031.66
Contig 7610	226	2835	2481	354	1030.64
Contig 26365	520	7096	6342	754	1029.97
Contig 36281	204	2788	2784	4	1028.11
Contig 246	407	5025	2625	2400	1026.44
Contig 35085	210	2731	2727	4	1024.41
Contig 40207	210	3369	3367	2	1023.6
Contig 34206	294	4193	4183	10	1022.66
Contig 3435	262	3622	3130	492	1020.87
Contig 57715	390	5515	5487	28	1020.69
Contig 60619	186	3135	3127	8	1020.16
Contig 73230	239	2969	2949	20	1019.88
Contig 3142	226	2941	2711	230	1016.87
Contig 12002	342	5138	5112	26	1014.86
Contig 4238	516	6082	2562	3520	1014.07
Contig 14682	543	7087	2971	4116	1012.72
Contig 54000	328	4369	4023	346	1011.4
Contig 81728	203	3112	2926	186	1009.03
Contig 6290	1207	14623	6399	8224	1005.52
Contig 4946	219	2784	2290	494	1005.41
Contig 18638	878	10802	10544	258	1003.25
Contig 23182	383	4622	3084	1538	1001.03
Contig 22369	411	6396	6326	70	1000.78
Contig 741	229	2965	2401	564	999.917
Contig 28917	247	3220	2310	910	999.012
Contig 19020	358	4276	3330	946	997.637
Contig 3289	366	4378	2428	1950	997.303
Contig 17615	439	5237	4285	952	997.226
Contig 5547	340	4128	3756	372	996.485
Contig 11052	255	3178	2440	738	995.847
Contig 11623	211	2868	2494	374	995.578
Contig 9578	219	2848	2754	94	995.283
Contig 73312	183	3032	3028	4	993.929
Contig 65911	244	3362	3010	352	993.525
Contig 18804	498	6402	5080	1322	993.496
Contig 6528	218	3080	2648	432	990.005
Contig 27562	223	3449	3399	50	989.139
Contig 3697	378	4479	2351	2128	988.484
Contig 8485	930	11152	5768	5384	985.632
Contig 333	4284	50643	18507	32136	983.882
Contig 7758	301	3541	3147	394	983.767
Contig 11766	287	3682	2908	774	982.007
Contig 19403	233	3199	2843	356	981.545
Contig 15916	306	3967	3621	346	980.706
Contig 28676	253	3055	2507	548	978.051
Contig 31810	274	3294	3242	52	976.792
Contig 22918	222	2835	2561	274	974.315
Contig 9259	240	4032	4028	4	974.192
Contig 49475	200	2781	2485	296	973.86
Contig 8098	217	2616	2344	272	973.751
Contig 36177	220	2775	2745	30	973.095
Contig 58731	266	3586	3558	28	971.586
Contig 21351	605	7183	6373	810	971.112
Contig 833	387	4545	2925	1620	970.3
Contig 55637	218	3585	3499	86	970.284
Contig 24871	226	2986	2288	698	969.677
Contig 36142	221	2758	2686	72	969.538
Contig 20373	338	4571	4559	12	968.891
Contig 4397	278	3347	2783	564	967.356
Contig 52730	277	3197	2659	538	965.957
Contig 27378	248	2987	2701	286	965.391
Contig 566	1111	12696	3792	8904	964.509
Contig 25631	280	3374	2542	832	964.443
Contig 5690	485	5366	2614	2752	963.28
Contig 58861	337	4138	4116	22	963.154
Contig 10501	676	8539	3443	5096	963.09
Contig 826	321	4027	3629	398	962.212
Contig 43802	210	3118	3108	10	961.91
Contig 5433	508	6462	6208	254	961.354
Contig 14347	216	2517	2445	72	961.032
Contig 82841	333	3726	3630	96	960.562
Contig 69341	242	3318	3310	8	960.095
Contig 31307	317	4184	4174	10	959.161
Contig 53036	210	3409	3409	0	959.095
Contig 7598	274	3229	2527	702	956.566
Contig 38095	245	3406	3398	8	955.229
Contig 11344	791	9080	4138	4942	954.63
Contig 62724	230	3656	3656	0	954.283
Contig 2263	221	2729	2503	226	952.118
Contig 32874	218	2391	2195	196	952.014
Contig 3183	538	5943	3411	2532	951.119
Contig 1435	244	3036	2730	306	950.881
Contig 18976	244	3307	2757	550	950.77
Contig 36112	313	4000	2470	1530	950.556
Contig 1280	1111	12569	6251	6318	948.984
Contig 12838	207	2609	2451	158	947.971
Contig 47722	358	4313	3989	324	947.95
Contig 8435	306	4520	4520	0	947.899
Contig 4508	898	10090	5122	4968	947.313
Contig 1551	433	5293	3685	1608	946.873
Contig 51660	390	5090	5056	34	945.523
Contig 50901	209	2447	2401	46	944.565
Contig 61492	207	2365	2357	8	942.44
Contig 6232	268	2900	2478	422	942.19
Contig 65258	206	2615	2615	0	942.175
Contig 47031	327	3765	2583	1182	941.269
Contig 29969	208	2839	2839	0	940.25
Contig 33447	274	4532	4506	26	940.131
Contig 65538	545	7342	7324	18	936.382
Contig 12488	467	5061	5057	4	935.827
Contig 6255	257	3488	2922	566	934.078
Contig 73207	209	2661	2623	38	933.632
Contig 31010	650	8044	7970	74	933.575
Contig 2034	401	4613	2333	2280	931.94
Contig 34558	236	2816	2376	440	931.64
Contig 53596	204	2105	2077	28	930.706
Contig 94676	336	4576	4576	0	930.196
Contig 31395	286	4035	4027	8	928.168
Contig 11595	244	2896	2574	322	927.307
Contig 13931	309	3406	3298	108	926.32
Contig 3136	201	3284	3276	8	924.766
Contig 19685	356	4212	3152	1060	923.874
Contig 20935	656	6901	3089	3812	922.912
Contig 71864	216	4283	4283	0	922.764
Contig 10404	326	3878	2516	1362	922.316
Contig 6790	739	7530	5686	1844	921.558
Contig 30778	206	2474	2330	144	920.956
Contig 61329	281	4252	4244	8	919.352
Contig 18687	365	4030	2506	1524	918.384
Contig 49970	279	3610	3608	2	917.975
Contig 16988	325	3678	3650	28	917.283
Contig 2519	218	2470	2278	192	916.986
Contig 42449	209	2550	2496	54	916.809
Contig 48070	215	2506	2424	82	916.121
Contig 19137	190	3022	3022	0	915.5
Contig 63822	218	2369	2177	192	914.179
Contig 17226	424	5268	4198	1070	913.627
Contig 12351	271	3975	3935	40	912.875
Contig 43534	247	3857	3835	22	910.166
Contig 105665	246	2639	2579	60	909.744
Contig 4785	243	2812	2572	240	908.457
Contig 105962	230	3645	3645	0	908.409
Contig 14321	687	7729	3905	3824	908.284
Contig 83637	568	7051	6993	58	908.178
Contig 14847	328	4921	4857	64	907.524
Contig 27176	320	3817	2975	842	905.853
Contig 6436	473	5898	5854	44	905.26
Contig 19954	215	3090	2790	300	905.2
Contig 15399	213	2609	2539	70	903.047
Contig 20147	206	2514	2384	130	902.015
Contig 29003	353	4505	4477	28	899.785
Contig 61692	219	2533	2227	306	899.183
Contig 11053	495	5475	2837	2638	899.093
Contig 28024	455	4918	4454	464	898.851
Contig 3158	273	3294	2488	806	898.623
Contig 12010	671	6843	2643	4200	895.778
Contig 49766	256	3521	3495	26	895.188
Contig 4711	276	2778	2198	580	894.029
Contig 9336	241	2744	2260	484	893.651
Contig 59764	385	4492	4460	32	893.166
Contig 1685	204	2611	2079	532	892.804
Contig 57410	296	3222	2978	244	891.358
Contig 11385	252	2927	2855	72	890.718
Contig 4498	633	6451	3371	3080	890.528
Contig 25117	243	3027	3021	6	888.848
Contig 42254	232	2520	2258	262	888.823
Contig 41632	209	3719	3719	0	885.967
Contig 9504	578	5959	3917	2042	881.401
Contig 3436	222	2681	2575	106	879.919
Contig 38540	298	3455	3427	28	879.191
Contig 2738	205	3010	3008	2	878.639
Contig 58662	538	6358	6334	24	878.32
Contig 11567	569	7299	7123	176	878.007
Contig 39843	210	2245	2241	4	877.929
Contig 22745	328	3629	2565	1064	877.777
Contig 41283	235	3057	3055	2	877.753
Contig 68228	202	2285	2229	56	877.564
Contig 49134	213	2414	2360	54	877.418
Contig 18237	350	5438	5422	16	876.697
Contig 33592	474	5934	5908	26	875.968
Contig 45975	216	2420	2368	52	875.745
Contig 33919	208	2609	2545	64	875.442
Contig 976	382	3893	2413	1480	874.196
Contig 13950	283	4643	4641	2	873.495
Contig 2107	258	3097	2225	872	873.314
Contig 33907	363	4114	3758	356	873.248
Contig 4699	276	3102	2520	582	871.942
Contig 10679	221	2753	2591	162	871.905
Contig 4698	244	2846	2254	592	871.762
Contig 51182	209	2629	2535	94	871.627
Contig 7511	281	2967	2177	790	870.797
Contig 30247	249	2653	2261	392	870.675
Contig 9404	203	2305	2283	22	869.788
Contig 34826	262	3041	2219	822	869.374
Contig 85213	181	1897	1887	10	869.099
Contig 10289	379	4029	2335	1694	868.879
Contig 8712	333	3430	2014	1416	868.607
Contig 17794	222	2352	2168	184	868.419
Contig 79592	1524	15351	14993	358	868.12
Contig 64809	310	3510	3498	12	867.145
Contig 1263	3026	30670	8368	22302	866.999
Contig 22683	381	3817	2173	1644	866.89
Contig 85608	206	3134	3130	4	865.956
Contig 13901	249	3606	3604	2	865.703
Contig 5225	656	7129	7085	44	865.562
Contig 4342	662	6846	3370	3476	865.113
Contig 38189	276	3160	2768	392	864.116
Contig 18086	320	3452	3434	18	864.006
Contig 48224	224	2533	2259	274	863.232
Contig 51934	223	2941	2929	12	862.762
Contig 499	302	3118	2372	746	861.212
Contig 12761	240	2592	1898	694	860.679
Contig 1609	258	3625	3095	530	860.543
Contig 71482	256	3249	3223	26	859.094
Contig 24612	201	2121	1981	140	859.085
Contig 52416	316	3559	3269	290	858.972
Contig 86295	161	2166	2166	0	858.652
Contig 12994	321	3405	2689	716	857.981
Contig 722	212	2272	2052	220	856.958
Contig 27993	209	2613	2249	364	856.856
Contig 16470	230	3084	3058	26	855.791
Contig 51366	464	6050	6044	6	855.681
Contig 26745	588	6291	6161	130	854.253
Contig 41553	270	3388	3388	0	854.23
Contig 89586	225	2479	2471	8	854.004
Contig 106077	190	2463	2463	0	853.779
Contig 30615	314	3274	3264	10	851.611
Contig 49123	660	7709	7613	96	850.712
Contig 23936	229	2500	2264	236	850.59
Contig 1941	319	3329	2133	1196	850.157
Contig 97461	295	4151	4141	10	849.62
Contig 52462	207	2251	2121	130	849.488
Contig 4016	291	2962	2470	492	849.46
Contig 30907	276	5020	5012	8	849.304
Contig 10666	738	7282	3182	4100	848.762
Contig 2347	1927	19495	10639	8856	848.385
Contig 10847	334	3556	2256	1300	848.251
Contig 64965	483	4997	4871	126	847.905
Contig 41153	444	4515	4443	72	847.604
Contig 92527	250	2604	2526	78	847.592
Contig 16611	385	3817	2715	1102	847.431
Contig 3978	279	4212	4194	18	846.419
Contig 22848	200	2950	2950	0	845.525
Contig 3001	860	11602	11400	202	845.305
Contig 63498	203	2106	2092	14	844.995
Contig 1354	219	2421	2373	48	844.667
Contig 26727	355	4214	3818	396	844.18
Contig 50687	233	2549	2535	14	842.854
Contig 16996	338	3527	2959	568	842.725
Contig 100331	299	2792	2792	0	841.104
Contig 996	417	4661	3549	1112	840.388
Contig 19094	288	3669	3519	150	839.802
Contig 662	210	2471	2087	384	838.305
Contig 751	240	3135	3113	22	837.992
Contig 15917	1387	13554	5912	7642	836.74
Contig 17885	177	2184	2178	6	836.35
Contig 107444	184	2304	2276	28	836
Contig 48684	553	5785	4823	962	835.995
Contig 17603	227	2262	1994	268	835.687
Contig 23678	201	2151	2041	110	835.224
Contig 49257	294	3289	3267	22	835
Contig 1865	1059	10793	3833	6960	834.095
Contig 51402	206	2070	1978	92	833.825
Contig 23502	211	2239	1863	376	833.706
Contig 8586	291	3401	3159	242	833.663
Contig 2689	344	3409	2675	734	833.456
Contig 22420	238	2363	1927	436	833.45
Contig 26343	253	2515	2139	376	833.375
Contig 37365	373	4118	4036	82	832.772
Contig 14565	241	2885	2807	78	832.66
Contig 49126	346	3395	2495	900	831.723
Contig 78296	203	2228	2110	118	831.394
Contig 17612	260	3015	2601	414	830.835
Contig 47620	647	11462	11360	102	830.518
Contig 77445	205	2192	2178	14	830.449
Contig 45939	437	5873	5851	22	830.092
Contig 48701	239	3301	3301	0	829.351
Contig 28294	256	2812	2806	6	828.852
Contig 12712	239	2601	2339	262	828.72
Contig 60623	202	2394	2242	152	828.436
Contig 5872	340	4135	4125	10	826.7
Contig 44267	290	3740	3736	4	826.624
Contig 43261	301	3081	2259	822	825.827
Contig 6999	210	2199	1969	230	825.267
Contig 10923	993	9525	3759	5766	825.098
Contig 11304	495	4791	2949	1842	824.616
Contig 30898	204	2422	2418	4	824.569
Contig 576	650	7094	3106	3988	824.549
Contig 2520	310	3353	2313	1040	824.416
Contig 9230	319	4229	4219	10	822.74
Contig 7624	342	3361	2509	852	822.307
Contig 52853	252	2994	2974	20	821.159
Contig 104014	546	4050	4020	30	820.912
Contig 30366	282	2789	2413	376	819.801
Contig 21182	207	2320	2050	270	817.604
Contig 36895	229	2344	1966	378	816.485
Contig 83449	229	2491	2329	162	815.974
Contig 62351	234	2520	2250	270	815.081
Contig 71340	245	3094	3090	4	813.731
Contig 42804	360	4910	4900	10	812.111
Contig 29403	211	2150	2002	148	811.72
Contig 75233	279	2872	2602	270	811.244
Contig 6328	346	3537	2495	1042	811.217
Contig 7497	274	2830	2168	662	810.069
Contig 34434	335	4264	4260	4	808.516
Contig 49596	879	11863	11647	216	807.402
Contig 29383	261	2699	1991	708	807.011
Contig 31052	215	2258	1904	354	806.349
Contig 15861	457	4188	2696	1492	806.287
Contig 11782	1118	14018	13726	292	805.492
Contig 68473	322	3292	3102	190	805.255
Contig 15309	230	2391	2041	350	805.117
Contig 36497	472	4438	2840	1598	805.061
Contig 5368	701	7034	4210	2824	803.887
Contig 4439	2596	23792	11102	12690	802.908
Contig 34215	424	4644	4566	78	802.634
Contig 24592	272	2813	2101	712	802.246
Contig 810	203	2031	1909	122	801.966
Contig 10182	1257	11768	6752	5016	801.748
Contig 35430	298	2692	2552	140	801.53
Contig 4440	279	2874	2860	14	801.444
Contig 10539	306	3228	2232	996	800.324
Contig 46592	675	7106	4736	2370	799.716
Contig 21780	226	2078	1882	196	798.146
Contig 49102	300	4476	4476	0	798.067
Contig 71828	206	2360	2328	32	796.84
Contig 60133	269	3134	3118	16	796.647
Contig 78680	198	2826	2826	0	795.843
Contig 1999	234	2509	1519	990	795.355
Contig 570	228	3493	3437	56	795.346
Contig 35075	214	2689	2487	202	793.551
Contig 147	214	2417	2309	108	793.477
Contig 53800	227	3062	3060	2	793.291
Contig 6370	273	2653	2049	604	793.07
Contig 3729	203	2209	2027	182	791.488
Contig 21344	296	3201	3199	2	790.892
Contig 73349	313	3567	3525	42	789.642
Contig 140	399	3606	2348	1258	789.431
Contig 661	224	2247	1935	312	789.379
Contig 21815	294	3725	3725	0	788.626
Contig 69192	184	2049	2045	4	788.505
Contig 1290	226	2193	1875	318	788.243
Contig 306	281	2527	1551	976	788.1
Contig 24474	166	2392	2392	0	787.886
Contig 8175	221	2175	1653	522	787.869
Contig 1499	998	9521	7167	2354	787.65
Contig 14789	290	2741	2319	422	787.493
Contig 70317	215	2278	2256	22	787.121
Contig 37280	300	2933	2923	10	785.71
Contig 35893	270	2792	2768	24	785.589
Contig 30974	205	2192	2192	0	784.966
Contig 35025	230	2280	2148	132	784.265
Contig 26823	311	2866	2180	686	783.389
Contig 6851	244	2335	2093	242	782.09
Contig 55763	312	3096	2554	542	781.583
Contig 23306	348	3404	2514	890	780.615
Contig 6779	1447	13910	7042	6868	780.513
Contig 8679	218	2065	1573	492	779.596
Contig 71337	226	2993	2971	22	779.562
Contig 26033	531	4838	3014	1824	779.431
Contig 32062	467	4302	3324	978	777.542
Contig 2000	267	2832	1574	1258	777.524
Contig 12420	217	2146	1652	494	776.35
Contig 38516	2434	23153	22053	1100	774.499
Contig 50482	218	2125	1881	244	773.803
Contig 65498	266	2598	2230	368	773.289
Contig 25283	205	2032	1762	270	772.693
Contig 55904	222	2496	2476	20	771.464
Contig 35580	257	2366	2168	198	771.253
Contig 107440	227	2028	1686	342	770.815
Contig 91263	213	2260	2022	238	770.362
Contig 36162	370	3550	2644	906	770.146
Contig 4851	212	2345	2331	14	769.882
Contig 11352	285	2589	2321	268	769.47
Contig 12540	266	2515	2223	292	769.053
Contig 20034	259	2527	1851	676	768.633
Contig 31693	297	3791	3791	0	767.741
Contig 4029	277	2902	2028	874	765.736
Contig 65234	221	2533	2527	6	764.778
Contig 5564	217	2817	2735	82	764.309
Contig 30673	318	3166	2416	750	763.604
Contig 71719	229	2376	2366	10	762.86
Contig 12926	476	4962	4602	360	762.834
Contig 50390	240	2271	2077	194	761.954
Contig 75386	292	2746	2668	78	761.661
Contig 7830	803	7594	4296	3298	761.621
Contig 27031	208	2119	1995	124	761.212
Contig 4926	364	4112	3932	180	761.104
Contig 11797	317	3204	2332	872	760.208
Contig 12158	442	4023	2885	1138	759.914
Contig 2387	253	2323	1951	372	759.913
Contig 35192	240	2271	2091	180	759.188
Contig 79265	208	1956	1902	54	759.13
Contig 28515	323	3303	3301	2	758.409
Contig 3985	303	2891	2211	680	757.931
Contig 65395	254	3276	3270	6	757.744
Contig 21226	355	3190	2378	812	757.4
Contig 31603	373	3860	3858	2	757.161
Contig 19284	247	2348	2096	252	756.664
Contig 2985	218	2246	1760	486	754.771
Contig 24243	481	4294	2206	2088	754.532
Contig 14590	272	3123	3097	26	754.228
Contig 8619	232	2149	1847	302	753.297
Contig 24891	267	2643	2195	448	752.663
Contig 57288	219	2085	2073	12	752.502
Contig 29907	764	7714	3520	4194	752.101
Contig 90481	206	3025	3025	0	751.995
Contig 3791	281	2651	2027	624	751.794
Contig 5124	365	3178	2380	798	751.63
Contig 75642	282	3396	3360	36	751.397
Contig 5035	359	3510	3310	200	751.351
Contig 66070	298	3293	3007	286	750.97
Contig 76519	233	2411	2267	144	750.893
Contig 23119	289	2558	2500	58	750.484
Contig 4645	256	2528	1804	724	749.258
Contig 72639	433	3828	3822	6	748.589
Contig 24496	223	2127	1899	228	748.525
Contig 6372	228	2094	1770	324	748.013
Contig 3290	331	3064	1948	1116	747.393
Contig 8549	408	3882	2398	1484	747.309
Contig 5129	209	2028	1724	304	747.301
Contig 3708	377	3268	2164	1104	747.175
Contig 40580	446	3985	2495	1490	746.502
Contig 17032	202	2211	2031	180	745.995
Contig 34671	673	6313	4095	2218	745.59
Contig 58445	208	1899	1839	60	744.812
Contig 71852	204	2209	2209	0	744.26
Contig 13929	201	1892	1648	244	744.159
Contig 20090	228	2026	1682	344	742.232
Contig 4479	233	2221	1873	348	739.442
Contig 4614	340	3170	2918	252	739.024
Contig 80759	198	1868	1722	146	738.975
Contig 28021	413	3566	2568	998	738.613
Contig 16729	912	8206	3866	4340	738.444
Contig 36618	479	5113	5049	64	738.154
Contig 1400	427	4075	4019	56	737.867
Contig 56070	259	2478	2362	116	737.68
Contig 61958	314	3644	3600	44	737.382
Contig 87788	236	2849	2833	16	737.28
Contig 504	277	2536	1766	770	736.939
Contig 104325	175	1929	1929	0	736.709
Contig 20111	229	2271	2257	14	736.406
Contig 3334	3461	29912	11790	18122	736.02
Contig 12052	467	4556	2582	1974	735.002
Contig 23017	201	2218	1904	314	734.557
Contig 23063	230	2103	1689	414	734.452
Contig 86777	221	2953	2949	4	734.385
Contig 19169	189	1914	1914	0	732.868
Contig 13860	201	2082	1912	170	732.781
Contig 80644	229	2702	2644	58	732.559
Contig 13303	412	3755	2741	1014	732.238
Contig 1022	208	1854	1668	186	732.144
Contig 22273	299	3425	3359	66	731.378
Contig 28915	215	2046	1922	124	729.284
Contig 59175	310	2655	2469	186	729.203
Contig 86515	247	2369	2241	128	728.628
Contig 3790	257	2215	1345	870	728.451
Contig 150	267	2561	1899	662	728.33
Contig 92432	208	1702	1694	8	727.399
Contig 2367	257	2305	1773	532	726.482
Contig 2151	285	2611	1967	644	726.13
Contig 2108	214	2076	1718	358	725.593
Contig 35112	208	1934	1914	20	725.567
Contig 24593	293	2673	2281	392	725.468
Contig 1128	254	3340	3184	156	723.791
Contig 15047	583	5056	2794	2262	723.431
Contig 3143	272	2328	1812	516	723.276
Contig 1605	213	2159	2033	126	723.033
Contig 23624	531	4867	2367	2500	722.038
Contig 7743	204	1812	1646	166	721.902
Contig 18698	233	2001	1773	228	721.82
Contig 34503	325	3156	3140	16	721.803
Contig 3908	316	2793	1845	948	721.611
Contig 48924	202	1804	1502	302	721.114
Contig 7772	483	4249	2061	2188	720.892
Contig 13039	281	2335	2035	300	718.021
Contig 51437	269	2689	2659	30	717.275
Contig 2144	219	3276	3276	0	717.196
Contig 85693	276	2293	2211	82	717.007
Contig 5686	2772	23475	7965	15510	716.566
Contig 5766	296	2487	1459	1028	716.48
Contig 29062	209	2079	1721	358	716.392
Contig 13065	425	3896	2296	1600	716.108
Contig 475	275	2323	2047	276	716.105
Contig 22259	263	2286	1778	508	714.878
Contig 12829	201	1961	1915	46	714.602
Contig 22085	418	3627	2149	1478	714.151
Contig 43220	271	2340	1644	696	714.092
Contig 106655	215	3590	3590	0	713.516
Contig 36277	210	2106	2042	64	713.076
Contig 19338	488	5348	5266	82	712.725
Contig 25345	412	3765	2141	1624	712.65
Contig 77141	240	2860	2854	6	712.125
Contig 11032	237	2171	1959	212	712.11
Contig 38074	332	3605	3577	28	711.5
Contig 69886	336	3652	3612	40	711.131
Contig 44128	283	2400	1820	580	710.975
Contig 12857	971	7742	3034	4708	710.841
Contig 20882	234	2164	1590	574	710.56
Contig 4375	226	2180	1934	246	708.947
Contig 7716	283	2407	1723	684	708.166
Contig 17799	208	3245	3245	0	708.111
Contig 58925	206	1862	1860	2	707.451
Contig 45564	270	2963	2951	12	707.322
Contig 41709	227	1915	1699	216	707.304
Contig 29428	709	5840	3030	2810	706.781
Contig 32631	302	2721	2033	688	706.699
Contig 49572	371	3505	3463	42	705.965
Contig 7939	806	6896	6046	850	705.567
Contig 51587	402	3783	3719	64	705.545
Contig 38036	235	2381	2151	230	704.813
Contig 765	2966	24558	7912	16646	704.725
Contig 849	205	2616	2612	4	703.995
Contig 12166	230	2066	1872	194	703.261
Contig 2005	239	2137	1745	392	702.569
Contig 25713	271	2277	2269	8	702.428
Contig 29384	261	2331	1789	542	702.195
Contig 35346	287	2803	2799	4	702.08
Contig 5425	221	2639	2637	2	701.348
Contig 21301	730	6431	6181	250	700.848
Contig 23660	214	1925	1553	372	700.738
Contig 100339	238	2339	2331	8	700.454
Contig 75261	223	2065	1865	200	700.036
Contig 17013	200	1773	1629	144	699.53
Contig 914	316	2992	2808	184	698.737
Contig 57674	359	3542	3526	16	698.128
Contig 21415	213	1906	1738	168	698.066
Contig 905	545	5561	5491	70	698.009
Contig 19049	644	5382	2558	2824	697.343
Contig 6887	273	2218	2072	146	697.293
Contig 99288	454	4441	4379	62	697.013
Contig 41084	255	2418	2326	92	696.929
Contig 13098	258	2134	1730	404	696.919
Contig 54098	237	2085	1711	374	696.903
Contig 34722	458	3725	2789	936	696.646
Contig 28238	279	2470	2460	10	696.52
Contig 40902	276	2472	2260	212	695.435
Contig 4320	327	2753	2579	174	695.321
Contig 94948	200	2284	2284	0	695.27
Contig 90423	200	2110	2090	20	695.135
Contig 1213	1536	12046	3434	8612	694.857
Contig 20159	215	2059	2047	12	694.186
Contig 16547	374	3142	2110	1032	692.668
Contig 36634	236	2001	1987	14	692.593
Contig 5248	1122	8911	4295	4616	692.504
Contig 1255	3007	23849	10017	13832	691.828
Contig 30908	260	2384	1860	524	691.262
Contig 53643	253	2665	2653	12	691.071
Contig 651	501	3984	2662	1322	690.743
Contig 4261	220	2070	1868	202	690.582
Contig 71684	262	2693	2647	46	690.286
Contig 8231	220	2124	2036	88	689.795
Contig 27558	310	3293	3157	136	689.7
Contig 44757	216	2386	2386	0	689.005
Contig 51697	210	1930	1908	22	688.476
Contig 1074	329	2734	2060	674	688.277
Contig 58129	213	2053	2051	2	687.84
Contig 5596	228	1955	1555	400	687.689
Contig 6894	203	1882	1686	196	687.547
Contig 4182	932	7563	5793	1770	687.205
Contig 77175	270	2530	2440	90	687.196
Contig 68569	269	2404	2388	16	686.606
Contig 28103	208	1926	1740	186	686.591
Contig 10253	238	2128	1616	512	685.731
Contig 50766	216	2761	2737	24	685.495
Contig 37996	754	6325	3175	3150	685.22
Contig 7473	290	2443	1949	494	684.797
Contig 36400	461	4131	4127	4	684.751
Contig 3804	1108	8908	6734	2174	684.617
Contig 8326	203	1791	1737	54	684.502
Contig 973	233	1929	1773	156	684.12
Contig 18203	273	3020	3010	10	683.971
Contig 43718	251	2056	1944	112	683.211
Contig 5123	393	3038	2158	880	683.099
Contig 25810	202	1729	1541	188	682.901
Contig 10697	243	2176	2166	10	682.432
Contig 65733	212	1880	1880	0	682.358
Contig 30687	227	3328	3318	10	682.264
Contig 2966	407	4058	3998	60	681.678
Contig 59797	219	2220	2042	178	681.635
Contig 4858	2152	17380	7438	9942	681.083
Contig 28841	321	3057	2753	304	680.299
Contig 1541	237	1977	1679	298	680.148
Contig 57976	265	2965	2963	2	679.506
Contig 13706	270	2317	1645	672	679.13
Contig 75334	201	1656	1514	142	678.736
Contig 20115	494	4232	2440	1792	678.34
Contig 63451	312	2793	2771	22	678.33
Contig 3960	322	3195	2967	228	677.714
Contig 65072	230	2009	2003	6	677.478
Contig 29712	225	1918	1598	320	677.467
Contig 44458	226	2113	1855	258	677.367
Contig 47267	337	2696	2330	366	677.006
Contig 10075	284	2499	1891	608	676.863
Contig 2024	1562	11691	6205	5486	676.178
Contig 1119	289	2473	2165	308	676.163
Contig 1033	254	2130	1528	602	675.862
Contig 12431	222	2038	1888	150	675.815
Contig 51609	212	1635	1547	88	675.722
Contig 31051	283	2359	2179	180	675.269
Contig 56039	249	2124	1924	200	674.124
Contig 64363	236	2040	1910	130	673.369
Contig 11320	389	3390	2272	1118	673.082
Contig 13790	202	1830	1610	220	672.881
Contig 3469	646	5105	2407	2698	671.446
Contig 21356	211	1814	1624	190	671.431
Contig 11354	212	1711	1523	188	671.33
Contig 6275	2094	16132	6480	9652	671.208
Contig 74152	343	3873	3851	22	671.134
Contig 6898	424	3275	2039	1236	671.078
Contig 2152	230	1997	1685	312	670.365
Contig 18990	262	2341	1753	588	670.111
Contig 2256	626	4976	3332	1644	670.045
Contig 709	11641	88012	53186	34826	669.602
Contig 3323	305	2520	2006	514	669.495
Contig 14535	203	1814	1574	240	668.69
Contig 19573	289	2517	1797	720	668.536
Contig 15105	274	2941	2919	22	667.971
Contig 24895	227	2565	2563	2	666.987
Contig 53884	238	1761	1727	34	666.576
Contig 168	348	2670	1272	1398	666.25
Contig 53060	352	3008	2348	660	665.526
Contig 84134	209	1655	1629	26	665.158
Contig 59502	199	1654	1642	12	663.879
Contig 43842	251	2377	2361	16	663.39
Contig 15032	322	2647	1899	748	663.047
Contig 64913	419	4165	4115	50	661.909
Contig 11892	616	4722	2062	2660	660.875
Contig 8110	437	3957	3859	98	659.899
Contig 12993	265	2183	1845	338	658.909
Contig 30126	600	4636	2094	2542	658.79
Contig 7770	278	2230	1928	302	658.662
Contig 13269	236	2327	2187	140	657.86
Contig 502	277	2190	1400	790	657.545
Contig 31706	323	2736	2000	736	657.381
Contig 28245	254	2259	2145	114	657.154
Contig 52981	202	2194	2190	4	656.837
Contig 51130	309	3014	2776	238	655.68
Contig 23899	528	4292	4234	58	655.498
Contig 2273	344	2830	2036	794	655.395
Contig 69553	410	4713	4655	58	655.244
Contig 23163	201	1825	1797	28	655.08
Contig 32791	216	1758	1694	64	655.069
Contig 32589	203	1752	1540	212	654.906
Contig 5597	200	1708	1430	278	654.77
Contig 2722	247	1976	1686	290	654.231
Contig 8484	347	2693	2205	488	653.248
Contig 26605	250	2267	1855	412	652.74
Contig 78312	206	1889	1831	58	652.238
Contig 54949	290	2401	2047	354	651.921
Contig 28770	238	2154	2006	148	651.223
Contig 21820	201	1610	1418	192	650.667
Contig 62432	925	3872	3666	206	650.587
Contig 13264	222	1824	1560	264	650.122
Contig 45946	321	3312	3312	0	649.732
Contig 21872	395	3178	3136	42	649.603
Contig 13133	364	3430	3372	58	649.582
Contig 1789	240	2052	1700	352	649.521
Contig 23406	303	2499	1803	696	649.512
Contig 5538	1656	12514	5830	6684	649.207
Contig 146	213	1821	1671	150	648.934
Contig 32760	206	1702	1552	150	648.369
Contig 14088	448	3447	2477	970	647.931
Contig 59440	211	2382	2380	2	647.829
Contig 4865	320	2718	1982	736	647.125
Contig 42732	240	2025	1757	268	646.167
Contig 41564	269	2692	2686	6	646.119
Contig 13431	227	2164	2000	164	645.705
Contig 22081	238	2021	1811	210	645.559
Contig 60790	231	2299	2297	2	645.39
Contig 14751	243	1998	1956	42	645.099
Contig 55280	248	2091	1839	252	645.077
Contig 14985	564	4732	4678	54	645.02
Contig 21261	208	1743	1501	242	643.519
Contig 26230	203	1659	1413	246	643.35
Contig 6349	449	3430	2000	1430	643.285
Contig 48401	248	2503	2479	24	642.944
Contig 31682	353	2769	2009	760	642.87
Contig 13656	216	1912	1788	124	642.778
Contig 13642	212	2021	2011	10	642.557
Contig 41923	335	3905	3889	16	642.331
Contig 29795	396	3254	3210	44	641.967
Contig 81251	393	3758	3698	60	641.817
Contig 44873	316	2493	1945	548	641.696
Contig 107453	241	3360	3350	10	640.751
Contig 60176	256	2111	2085	26	640.551
Contig 71377	207	2004	1882	122	640.469
Contig 8321	249	2035	1947	88	640.06
Contig 5304	461	3476	2424	1052	639.152
Contig 42474	289	2239	2023	216	639.038
Contig 21431	499	3829	3115	714	638.958
Contig 6930	259	2067	1631	436	638.332
Contig 1721	217	1876	1860	16	638.101
Contig 31914	205	1752	1400	352	637.307
Contig 22742	361	2723	1651	1072	637.247
Contig 6314	261	2008	1664	344	636.946
Contig 20388	981	8037	7447	590	636.47
Contig 15083	462	3474	2594	880	636.442
Contig 22870	239	2451	2449	2	636.439
Contig 10166	334	2850	2076	774	636.251
Contig 37187	213	1833	1767	66	635.972
Contig 1750	1472	10997	4183	6814	635.744
Contig 44183	208	1676	1582	94	635.63
Contig 21280	247	1996	1648	348	635.587
Contig 1109	281	2723	2697	26	635.523
Contig 26484	209	1658	1604	54	635.517
Contig 15672	227	1914	1884	30	635.322
Contig 8248	177	1527	1521	6	635.056
Contig 41571	460	3622	2348	1274	634.715
Contig 17058	364	2924	2848	76	634.349
Contig 13112	217	1900	1860	40	634.147
Contig 76802	242	2146	2096	50	632.93
Contig 1349	289	2410	2134	276	632.588
Contig 27096	454	3472	1960	1512	632.341
Contig 55584	396	3332	3314	18	631.177
Contig 67648	353	2920	2640	280	631.164
Contig 20357	411	3031	1571	1460	631.068
Contig 95984	172	1710	1710	0	630.517
Contig 88319	189	2402	2398	4	630.148
Contig 57651	371	3519	3493	26	629.879
Contig 34527	972	9149	9003	146	629.215
Contig 3000	460	3558	2594	964	628.824
Contig 46494	229	1758	1670	88	628.568
Contig 40402	335	2547	1839	708	628.343
Contig 44476	212	1987	1969	18	627.792
Contig 9208	570	4217	3145	1072	627.5
Contig 8267	435	3236	2534	702	626.655
Contig 18179	220	1848	1640	208	626.632
Contig 48469	237	2052	1858	194	626.135
Contig 41072	250	2199	2099	100	625.872
Contig 20164	208	1607	1445	162	625.865
Contig 21220	463	3840	3062	778	625.149
Contig 2048	582	4408	2396	2012	624.818
Contig 18326	209	1765	1545	220	624.756
Contig 17747	229	1776	1528	248	624.633
Contig 43138	356	4102	4086	16	624.615
Contig 14694	251	2230	2036	194	624.462
Contig 68622	235	1926	1756	170	624.413
Contig 65560	202	1908	1834	74	624.173
Contig 34840	307	2370	2244	126	623.915
Contig 16624	234	1842	1724	118	623.355
Contig 63984	235	2421	2053	368	623.132
Contig 32873	225	1667	1523	144	622.956
Contig 6791	252	2001	1925	76	622.913
Contig 6045	262	2048	1370	678	622.698
Contig 2874	931	6455	3227	3228	622.679
Contig 67243	213	1449	1301	148	621.549
Contig 11888	269	2220	1918	302	621.268
Contig 18673	245	1834	1372	462	621.098
Contig 13082	292	2471	2363	108	621.031
Contig 63084	274	2496	2488	8	621.022
Contig 6955	257	2409	2361	48	620.984
Contig 34868	240	1765	1623	142	620.971
Contig 35358	212	1980	1962	18	620.858
Contig 33464	247	1932	1510	422	619.87
Contig 70282	205	1771	1617	154	619.005
Contig 42557	270	2107	2083	24	618.819
Contig 38313	296	2332	2246	86	618.75
Contig 2554	324	2474	2004	470	618.352
Contig 54290	214	1660	1496	164	618.308
Contig 13662	403	3061	2187	874	618.159
Contig 62096	253	2166	2090	76	616.534
Contig 6744	283	2125	1489	636	616.406
Contig 17059	216	1680	1634	46	616.153
Contig 50140	237	1802	1522	280	616.114
Contig 45928	227	1955	1911	44	615.313
Contig 43103	218	1790	1712	78	615.225
Contig 49536	213	2046	2046	0	613.972
Contig 5217	1220	8702	6438	2264	613.76
Contig 5247	715	5124	2800	2324	613.592
Contig 29553	430	5566	5514	52	613.386
Contig 34623	271	2866	2850	16	612.55
Contig 42974	385	3239	2481	758	612.501
Contig 49218	228	1933	1765	168	612.491
Contig 46058	275	2155	2063	92	611.611
Contig 80724	394	3498	3432	66	611.234
Contig 41845	359	2546	2146	400	610.752
Contig 28735	378	3095	3083	12	609.73
Contig 7427	1144	9038	3352	5686	609.682
Contig 20879	220	1762	1762	0	609.527
Contig 14592	201	1648	1618	30	609.353
Contig 17820	231	1715	1559	156	607.861
Contig 41638	222	1816	1816	0	607.775
Contig 23827	276	1992	1372	620	607.58
Contig 32153	283	2397	2169	228	607.431
Contig 5477	260	1957	1299	658	606.927
Contig 26824	230	1685	1569	116	606.926
Contig 66633	206	1775	1775	0	606.214
Contig 16275	369	2721	1945	776	605.905
Contig 45111	220	1940	1816	124	605.55
Contig 795	408	3193	2595	598	604.794
Contig 79160	211	2653	2653	0	603.687
Contig 44044	217	1609	1477	132	603.59
[truncated: 105,532 more rows]
